# Supplementary material for: Identification of Phytochemical-Based β-Catenin Nuclear Localization Inhibitor in NSCLC: Differential Targeting Population from Member of Isothiocyanates
Source: Molecules. 2021 Jan 13;26(2):399. doi: 10.3390/molecules26020399 (PMC7828655; doi:10.3390/molecules26020399)
Supplement: Supplementary file 1 [file molecules-26-00399-s001.zip]

Archive with 10 entries (10 files):
- Figure S1-Kinetic dose–response curves of SAL in SK-LU-1 and HLCSC.png
- Figure S2-Kinetic dose–response curves of BI, PI and SAL in NCI-H1703.png
- Figure S3-Representative micrographs of multicellular tumor spheroid model of NCI-H1703 treated with various concentrations of BI and PI.png
- Figure S4-Kinetic dose–response curves of phytochemicals in IMR-90.png
- Figure S5-compilation of kinetic dose–response curves of phytochemicals in SK-LU-1, HLCSC and NCI-H1703.zip
- Figure S6-compilation of soft agar micrographs after BI and PI treatments .zip
- Spreadsheet S1-raw data for quantification of cell count with positive nuclear β-catenin after phytochemicals treatments.xlsx
- Spreadsheet S2-raw data for IC20, IC50 and IC80 values of BI, PI and SAL.xlsx
- Spreadsheet S3-dose–response of BI and PI in spheroid vs monolayer model of NCI-H1703.xlsx
- Spreadsheet S4-dose–response, migration and invasion of NCI-H1703 after BI and PI treatments.xlsx
