# Supplementary material for: Identification of Phytochemical-Based β-Catenin Nuclear Localization Inhibitor in NSCLC: Differential Targeting Population from Member of Isothiocyanates
Source: Molecules. 2021 Jan 13;26(2):399. doi: 10.3390/molecules26020399 (PMC7828655; doi:10.3390/molecules26020399)
Supplement: Supplementary file 1 [file molecules-26-00399-s001.zip › Spreadsheet S1-raw data for quantification of cell count with positive nuclear β-catenin after phytochemicals treatments.xlsx]

## Sheet: SK-LU-1
BI												BI												BI
Exp 1												Exp 2			positive	negative		positive	negative					Exp 3			positive	negative		positive	negative
			positive	negative		positive	negative					4 μg/mL	well1	frame1	58	25	0.698795	279	135	0.673913				4 μg/mL	well1	frame1	73	17	0.811111	426	89	0.827184
4 μg/mL	well1	frame1	80	60	0.571429	374	232	0.617162						frame2	62	22	0.738095									frame2	102	18	0.85
		frame2	76	30	0.716981									frame3	59	35	0.62766									frame3	95	20	0.826087
		frame3	90	51	0.638298									frame4	56	30	0.651163									frame4	85	13	0.867347
		frame4	70	59	0.542636									frame5	44	23	0.656716									frame5	71	21	0.771739
		frame5	58	32	0.644444								well2	frame1	44	35	0.556962	292	156	0.651786					well2	frame1	72	19	0.791209	448	73	0.859885
	well2	frame1	116	46	0.716049	499	177	0.738166						frame2	53	34	0.609195									frame2	113	16	0.875969
		frame2	93	24	0.794872									frame3	80	29	0.733945									frame3	126	13	0.906475
		frame3	88	36	0.709677									frame4	62	32	0.659574									frame4	87	12	0.878788
		frame4	117	41	0.740506									frame5	53	26	0.670886									frame5	50	13	0.793651
		frame5	85	30	0.73913								well3	frame1	60	14	0.810811	278	176	0.612335		0.646011			well3	frame1	94	8	0.921569	403	60	0.87041		0.852493
	well3	frame1	68	18	0.790698	432	147	0.746114		0.70048				frame2	42	48	0.466667									frame2	66	20	0.767442
		frame2	101	39	0.721429									frame3	65	32	0.670103									frame3	79	13	0.858696
		frame3	133	36	0.786982									frame4	45	50	0.473684									frame4	112	9	0.92562
		frame4	64	27	0.703297									frame5	66	32	0.673469									frame5	52	10	0.83871
		frame5	66	27	0.709677							2 μg/mL	well1	frame1	74	28	0.72549	417	251	0.624251				2 μg/mL	well1	frame1	74	7	0.91358	563	41	0.932119
2 μg/mL	well1	frame1	117	114	0.506494	567	433	0.567						frame2	74	62	0.544118									frame2	106	6	0.946429
		frame2	96	41	0.70073									frame3	97	45	0.683099									frame3	120	10	0.923077
		frame3	101	94	0.517949									frame4	95	73	0.565476									frame4	162	7	0.95858
		frame4	147	145	0.503425									frame5	77	43	0.641667									frame5	101	11	0.901786
		frame5	106	39	0.731034								well2	frame1	59	30	0.662921	342	234	0.59375					well2	frame1	87	5	0.945652	498	41	0.923933
	well2	frame1	119	64	0.650273	567	385	0.595588						frame2	67	43	0.609091									frame2	110	8	0.932203
		frame2	125	80	0.609756									frame3	70	56	0.555556									frame3	101	11	0.901786
		frame3	135	88	0.605381									frame4	76	71	0.517007									frame4	114	11	0.912
		frame4	106	106	0.5									frame5	70	34	0.673077									frame5	86	6	0.934783
		frame5	82	47	0.635659								well3	frame1	40	38	0.512821	277	230	0.546351		0.588118			well3	frame1	75	6	0.925926	495	24	0.953757		0.936603
	well3	frame1	80	47	0.629921	496	368	0.574074		0.578887				frame2	79	52	0.603053									frame2	106	2	0.981481
		frame2	137	87	0.611607									frame3	49	54	0.475728									frame3	144	5	0.966443
		frame3	92	69	0.571429									frame4	68	45	0.60177									frame4	104	7	0.936937
		frame4	104	142	0.422764									frame5	41	41	0.5									frame5	66	4	0.942857
		frame5	83	23	0.783019							1 μg/mL	well1	frame1	32	35	0.477612	280	195	0.589474				1 μg/mL	well1	frame1	101	5	0.95283	536	27	0.952043
1 μg/mL	well1	frame1	111	36	0.755102	452	334	0.575064						frame2	63	46	0.577982									frame2	98	7	0.933333
		frame2	86	28	0.754386									frame3	68	61	0.527132									frame3	120	3	0.97561
		frame3	71	138	0.339713									frame4	58	32	0.644444									frame4	111	7	0.940678
		frame4	97	50	0.659864									frame5	59	21	0.7375									frame5	106	5	0.954955
		frame5	87	82	0.514793								well2	frame1	65	18	0.783133	293	148	0.664399					well2	frame1	74	7	0.91358	456	29	0.940206
	well2	frame1	92	42	0.686567	454	323	0.584299						frame2	56	62	0.474576									frame2	96	8	0.923077
		frame2	85	66	0.562914									frame3	65	31	0.677083									frame3	109	5	0.95614
		frame3	100	125	0.444444									frame4	51	26	0.662338									frame4	112	4	0.965517
		frame4	95	53	0.641892									frame5	56	11	0.835821									frame5	65	5	0.928571
		frame5	82	37	0.689076								well3	frame1	55	21	0.723684	266	167	0.614319		0.62273			well3	frame1	69	8	0.896104	406	21	0.95082		0.947689
	well3	frame1	99	52	0.655629	431	226	0.656012		0.605125				frame2	77	45	0.631148									frame2	84	2	0.976744
		frame2	93	59	0.611842									frame3	33	49	0.402439									frame3	105	3	0.972222
		frame3	79	45	0.637097									frame4	53	29	0.646341									frame4	68	1	0.985507
		frame4	81	44	0.648									frame5	48	23	0.676056									frame5	80	7	0.91954
		frame5	79	26	0.752381
CHE												CHE												CHE
Exp 1			positive	negative		positive	negative					Exp 2			positive	negative		positive	negative					Exp 3			positive	negative		positive	negative
4 μg/mL	well1	frame1	98	51	0.657718	451	174	0.7216				4 μg/mL	well1	frame1	49	28	0.636364	327	111	0.746575				4 μg/mL	well1	frame1	83	16	0.838384	431	65	0.868952
		frame2	97	15	0.866071									frame2	62	9	0.873239									frame2	77	11	0.875
		frame3	93	38	0.709924									frame3	62	27	0.696629									frame3	96	10	0.90566
		frame4	87	35	0.713115									frame4	92	27	0.773109									frame4	91	14	0.866667
		frame5	76	35	0.684685									frame5	62	20	0.756098									frame5	84	14	0.857143
	well2	frame1	71	50	0.586777	449	229	0.662242					well2	frame1	52	21	0.712329	357	130	0.73306					well2	frame1	63	8	0.887324	406	52	0.886463
		frame2	90	33	0.731707									frame2	65	13	0.833333									frame2	90	14	0.865385
		frame3	99	33	0.75									frame3	88	55	0.615385									frame3	93	7	0.93
		frame4	106	65	0.619883									frame4	81	20	0.80198									frame4	85	10	0.894737
		frame5	83	48	0.633588									frame5	71	21	0.771739									frame5	75	13	0.852273
	well3	frame1	74	38	0.660714	411	198	0.674877		0.68624			well3	frame1	50	29	0.632911	355	131	0.730453		0.736696			well3	frame1	84	7	0.923077	463	49	0.904297		0.88657
		frame2	89	25	0.780702									frame2	73	18	0.802198									frame2	104	7	0.936937
		frame3	98	55	0.640523									frame3	97	32	0.751938									frame3	99	18	0.846154
		frame4	72	47	0.605042									frame4	76	33	0.697248									frame4	100	14	0.877193
		frame5	78	33	0.702703									frame5	59	19	0.75641									frame5	76	3	0.962025
2 μg/mL	well1	frame1	72	44	0.62069	399	230	0.63434				2 μg/mL	well1	frame1	62	14	0.815789	347	126	0.733615				2 μg/mL	well1	frame1	69	10	0.873418	414	35	0.922049
		frame2	77	51	0.601562									frame2	84	18	0.823529									frame2	85	4	0.955056
		frame3	86	35	0.710744									frame3	66	40	0.622642									frame3	106	11	0.905983
		frame4	102	61	0.625767									frame4	73	32	0.695238									frame4	90	7	0.927835
		frame5	62	39	0.613861									frame5	62	22	0.738095									frame5	64	3	0.955224
	well2	frame1	68	49	0.581197	387	204	0.654822					well2	frame1	56	15	0.788732	338	127	0.726882					well2	frame1	81	9	0.9	476	49	0.906667
		frame2	85	39	0.685484									frame2	75	13	0.852273									frame2	80	13	0.860215
		frame3	99	42	0.702128									frame3	77	40	0.65812									frame3	136	12	0.918919
		frame4	64	35	0.646465									frame4	68	36	0.653846									frame4	109	7	0.939655
		frame5	71	39	0.645455									frame5	62	23	0.729412									frame5	70	8	0.897436
	well3	frame1	68	47	0.591304	334	179	0.651072		0.646745			well3	frame1	46	18	0.71875	347	118	0.746237		0.735578			well3	frame1	87	12	0.878788	452	50	0.900398		0.909705
		frame2	82	17	0.828283									frame2	74	43	0.632479									frame2	88	8	0.916667
		frame3	61	37	0.622449									frame3	82	23	0.780952									frame3	119	8	0.937008
		frame4	60	45	0.571429									frame4	89	26	0.773913									frame4	85	16	0.841584
		frame5	63	33	0.65625									frame5	56	8	0.875									frame5	73	6	0.924051
1 μg/mL	well1	frame1	73	64	0.532847	414	313	0.569464				1 μg/mL	well1	frame1	47	17	0.734375	334	140	0.704641				1 μg/mL	well1	frame1	69	7	0.907895	327	31	0.913408
		frame2	73	79	0.480263									frame2	61	24	0.717647									frame2	115	13	0.898438
		frame3	101	66	0.60479									frame3	84	36	0.7									frame3	64	5	0.927536
		frame4	90	65	0.580645									frame4	80	33	0.707965									frame4	101	21	0.827869
		frame5	77	39	0.663793									frame5	62	30	0.673913									frame5	79	6	0.929412
	well2	frame1	76	41	0.649573	384	206	0.650847					well2	frame1	58	22	0.725	379	134	0.738791					well2	frame1	91	19	0.827273	411	42	0.907285
		frame2	80	23	0.776699									frame2	77	17	0.819149									frame2	102	8	0.927273
		frame3	77	42	0.647059									frame3	75	55	0.576923									frame3	115	13	0.898438
		frame4	74	60	0.552239									frame4	86	22	0.796296									frame4	100	13	0.884956
		frame5	77	40	0.65812									frame5	83	18	0.821782									frame5	94	8	0.921569
	well3	frame1	76	45	0.628099	332	236	0.584507		0.601606			well3	frame1	57	27	0.678571	358	134	0.727642		0.723692			well3	frame1	95	9	0.913462	449	38	0.921971		0.914221
		frame2	59	55	0.517544									frame2	72	29	0.712871									frame2	88	11	0.888889
		frame3	74	39	0.654867									frame3	102	28	0.784615									frame3	90	6	0.9375
		frame4	60	78	0.434783									frame4	70	21	0.769231									frame4	106	6	0.946429
		frame5	63	19	0.768293									frame5	57	29	0.662791									frame5	70	6	0.921053
EVO												EVO												EVO
Exp 1			positive	negative		positive	negative					Exp 2			positive	negative		positive	negative					Exp 3			positive	negative		positive	negative
6 μg/mL	well1	frame1	83	41	0.669355	344	198	0.634686				6 μg/mL	well1	frame1	64	21	0.752941	307	109	0.737981				6 μg/mL	well1	frame1	82	10	0.891304	381	44	0.896471
		frame2	67	33	0.67									frame2	67	20	0.770115									frame2	80	17	0.824742
		frame3	71	30	0.70297									frame3	58	19	0.753247									frame3	87	10	0.896907
		frame4	64	46	0.581818									frame4	59	22	0.728395									frame4	56	3	0.949153
		frame5	59	48	0.551402									frame5	59	27	0.686047									frame5	76	4	0.95
	well2	frame1	63	35	0.642857	360	187	0.658135					well2	frame1	50	13	0.793651	287	90	0.761273					well2	frame1	72	4	0.947368	379	38	0.908873
		frame2	68	38	0.641509									frame2	58	19	0.753247									frame2	89	10	0.89899
		frame3	78	39	0.666667									frame3	53	18	0.746479									frame3	72	5	0.935065
		frame4	76	43	0.638655									frame4	70	29	0.707071									frame4	56	9	0.861538
		frame5	75	32	0.700935									frame5	56	11	0.835821									frame5	90	10	0.9
	well3	frame1	57	30	0.655172	289	146	0.664368		0.652396			well3	frame1	58	14	0.805556	265	97	0.732044		0.743766			well3	frame1	79	11	0.877778	374	40	0.903382		0.902908
		frame2	72	38	0.654545									frame2	50	11	0.819672									frame2	88	11	0.888889
		frame3	56	24	0.7									frame3	82	32	0.719298									frame3	60	6	0.909091
		frame4	41	38	0.518987									frame4	37	14	0.72549									frame4	81	8	0.910112
		frame5	63	16	0.797468									frame5	38	26	0.59375									frame5	66	4	0.942857
3 μg/mL	well1	frame1	72	27	0.727273	413	232	0.64031				3 μg/mL	well1	frame1	59	9	0.867647	352	124	0.739496				3 μg/mL	well1	frame1	70	4	0.945946	470	49	0.905588
		frame2	81	29	0.736364									frame2	62	32	0.659574									frame2	109	10	0.915966
		frame3	88	70	0.556962									frame3	73	31	0.701923									frame3	122	11	0.917293
		frame4	93	64	0.592357									frame4	73	37	0.663636									frame4	94	12	0.886792
		frame5	79	42	0.652893									frame5	85	15	0.85									frame5	75	12	0.862069
	well2	frame1	79	28	0.738318	420	211	0.66561					well2	frame1	51	22	0.69863	313	131	0.704955					well2	frame1	72	10	0.878049	466	46	0.910156
		frame2	71	28	0.717172									frame2	65	20	0.764706									frame2	124	10	0.925373
		frame3	96	67	0.588957									frame3	62	20	0.756098									frame3	103	14	0.880342
		frame4	95	68	0.582822									frame4	68	41	0.623853									frame4	98	9	0.915888
		frame5	79	20	0.79798									frame5	67	28	0.705263									frame5	69	3	0.958333
	well3	frame1	70	32	0.686275	324	148	0.686441		0.66412			well3	frame1	53	28	0.654321	306	117	0.723404		0.722618			well3	frame1	114	8	0.934426	470	54	0.896947		0.90423
		frame2	61	23	0.72619									frame2	63	18	0.777778									frame2	108	13	0.892562
		frame3	55	33	0.625									frame3	63	28	0.692308									frame3	101	8	0.926606
		frame4	69	37	0.650943									frame4	68	23	0.747253									frame4	74	12	0.860465
		frame5	69	23	0.75									frame5	59	20	0.746835									frame5	73	13	0.848837
1.5 μg/mL	well1	frame1	77	80	0.490446	399	283	0.585044				1.5 μg/mL	well1	frame1	59	30	0.662921	372	135	0.733728				1.5 μg/mL	well1	frame1	61	5	0.924242	343	29	0.922043
		frame2	76	48	0.612903									frame2	58	24	0.707317									frame2	92	5	0.948454
		frame3	96	53	0.644295									frame3	96	27	0.780488									frame3	91	10	0.90099
		frame4	78	51	0.604651									frame4	71	31	0.696078									frame4	99	9	0.916667
		frame5	72	51	0.585366									frame5	88	23	0.792793									frame5	65	15	0.8125
	well2	frame1	86	47	0.646617	392	228	0.632258					well2	frame1	67	7	0.905405	316	96	0.76699					well2	frame1	61	6	0.910448	397	44	0.900227
		frame2	78	42	0.65									frame2	63	24	0.724138									frame2	73	7	0.9125
		frame3	96	48	0.666667									frame3	68	29	0.701031									frame3	80	4	0.952381
		frame4	65	59	0.524194									frame4	66	19	0.776471									frame4	103	14	0.880342
		frame5	67	32	0.676768									frame5	52	17	0.753623									frame5	80	13	0.860215
	well3	frame1	54	31	0.635294	313	161	0.660338		0.62588			well3	frame1	61	12	0.835616	294	90	0.765625		0.755448			well3	frame1	90	11	0.891089	455	55	0.892157		0.904809
		frame2	55	18	0.753425									frame2	43	16	0.728814									frame2	79	11	0.877778
		frame3	77	38	0.669565									frame3	81	30	0.72973									frame3	91	13	0.875
		frame4	64	47	0.576577									frame4	51	11	0.822581									frame4	86	12	0.877551
		frame5	63	27	0.7									frame5	58	21	0.734177									frame5	109	8	0.931624
ISO												ISO												ISO
Exp 1			positive	negative		positive	negative					Exp 2			positive	negative		positive	negative					Exp 3			positive	negative		positive	negative
11 μg/mL	well1	frame1	87	60	0.591837	459	313	0.59456				11 μg/mL	well1	frame1	56	29	0.658824	341	182	0.652008				11 μg/mL	well1	frame1	85	6	0.934066	525	33	0.94086
		frame2	75	51	0.595238									frame2	78	21	0.787879									frame2	108	7	0.93913
		frame3	101	67	0.60119									frame3	67	53	0.558333									frame3	118	9	0.929134
		frame4	101	59	0.63125									frame4	62	43	0.590476									frame4	108	5	0.955752
		frame5	95	76	0.555556									frame5	78	36	0.684211									frame5	106	6	0.946429
	well2	frame1	100	72	0.581395	474	365	0.564958					well2	frame1	64	31	0.673684	349	168	0.675048					well2	frame1	94	4	0.959184	461	29	0.940816
		frame2	83	57	0.592857									frame2	69	45	0.605263									frame2	82	7	0.921348
		frame3	86	132	0.394495									frame3	72	32	0.692308									frame3	78	6	0.928571
		frame4	107	61	0.636905									frame4	74	47	0.61157									frame4	112	6	0.949153
		frame5	98	43	0.695035									frame5	70	13	0.843373									frame5	95	6	0.940594
	well3	frame1	78	81	0.490566	364	318	0.533724		0.564414			well3	frame1	50	22	0.694444	304	214	0.586873		0.637976			well3	frame1	65	4	0.942029	251	16	0.940075		0.940584
		frame2	96	34	0.738462									frame2	63	11	0.851351									frame2	90	11	0.891089
		frame3	69	88	0.43949									frame3	67	51	0.567797									frame3	125	8	0.93985
		frame4	66	91	0.420382									frame4	58	71	0.449612									frame4	61	4	0.938462
		frame5	55	24	0.696203									frame5	66	59	0.528									frame5	207	25	0.892241
5.5 μg/mL	well1	frame1	89	83	0.517442	490	483	0.503597				5.5 μg/mL	well1	frame1	73	36	0.669725	407	180	0.693356				5.5 μg/mL	well1	frame1	124	8	0.939394	611	50	0.924357
		frame2	85	93	0.477528									frame2	82	34	0.706897									frame2	113	16	0.875969
		frame3	118	106	0.526786									frame3	73	39	0.651786									frame3	141	8	0.946309
		frame4	109	146	0.427451									frame4	91	34	0.728									frame4	117	15	0.886364
		frame5	89	55	0.618056									frame5	88	37	0.704									frame5	116	3	0.97479
	well2	frame1	82	72	0.532468	454	311	0.593464					well2	frame1	74	40	0.649123	412	161	0.719023					well2	frame1	119	9	0.929688	561	51	0.916667
		frame2	79	56	0.585185									frame2	84	22	0.792453									frame2	124	21	0.855172
		frame3	107	71	0.601124									frame3	95	35	0.730769									frame3	138	7	0.951724
		frame4	89	75	0.542683									frame4	88	29	0.752137									frame4	100	11	0.900901
		frame5	97	37	0.723881									frame5	71	35	0.669811									frame5	80	3	0.963855
	well3	frame1	93	81	0.534483	518	323	0.615933		0.570998			well3	frame1	71	55	0.563492	345	253	0.576923		0.663101			well3	frame1	88	3	0.967033	551	41	0.930743		0.923922
		frame2	106	69	0.605714									frame2	79	68	0.537415									frame2	101	6	0.943925
		frame3	121	45	0.728916									frame3	64	60	0.516129									frame3	131	5	0.963235
		frame4	106	75	0.585635									frame4	68	44	0.607143									frame4	124	15	0.892086
		frame5	92	53	0.634483									frame5	63	26	0.707865									frame5	107	12	0.89916
2.75 μg/mL	well1	frame1	107	70	0.60452	484	482	0.501035				2.75 μg/mL	well1	frame1	73	40	0.646018	356	225	0.612737				2.75 μg/mL	well1	frame1	93	15	0.861111	576	57	0.909953
		frame2	88	121	0.421053									frame2	75	29	0.721154									frame2	120	11	0.916031
		frame3	117	122	0.48954									frame3	71	77	0.47973									frame3	142	16	0.898734
		frame4	87	86	0.50289									frame4	73	55	0.570312									frame4	118	8	0.936508
		frame5	85	83	0.505952									frame5	64	24	0.727273									frame5	103	7	0.936364
	well2	frame1	125	77	0.618812	556	443	0.556557					well2	frame1	71	29	0.71	384	223	0.632619					well2	frame1	85	14	0.858586	550	63	0.897227
		frame2	118	125	0.485597									frame2	80	35	0.695652									frame2	109	14	0.886179
		frame3	121	121	0.5									frame3	75	59	0.559701									frame3	105	5	0.954545
		frame4	101	64	0.612121									frame4	74	60	0.552239									frame4	141	15	0.903846
		frame5	91	56	0.619048									frame5	84	40	0.677419									frame5	110	15	0.88
	well3	frame1	130	113	0.534979	567	473	0.545192		0.534261			well3	frame1	66	66	0.5	382	269	0.58679		0.610715			well3	frame1	113	14	0.889764	488	49	0.908752		0.905311
		frame2	90	76	0.542169									frame2	91	50	0.64539									frame2	84	8	0.913043
		frame3	104	119	0.466368									frame3	65	76	0.460993									frame3	128	10	0.927536
		frame4	123	110	0.527897									frame4	82	45	0.645669									frame4	85	7	0.923913
		frame5	120	55	0.685714									frame5	78	32	0.709091									frame5	78	10	0.886364
LICO												LICO												LICO
Exp 1			positive	negative		positive	negative					Exp 2			positive	negative		positive	negative					Exp 3			positive	negative		positive	negative
13 μg/mL	well1	frame1	32	106	0.231884	183	473	0.278963				13 μg/mL	well1	frame1	37	64	0.366337	200	288	0.409836				13 μg/mL	well1	frame1	58	32	0.644444	148	175	0.458204
		frame2	46	81	0.362205									frame2	46	41	0.528736									frame2	68	32	0.68
		frame3	19	113	0.143939									frame3	50	66	0.431034									frame3	44	57	0.435644
		frame4	38	90	0.296875									frame4	26	46	0.361111									frame4	56	74	0.430769
		frame5	48	83	0.366412									frame5	41	71	0.366071									frame5	48	44	0.521739
	well2	frame1	17	109	0.134921	167	514	0.245228					well2	frame1	23	51	0.310811	161	307	0.344017					well2	frame1	70	37	0.654206	194	210	0.480198
		frame2	38	64	0.372549									frame2	35	76	0.315315									frame2	47	50	0.484536
		frame3	40	122	0.246914									frame3	39	66	0.371429									frame3	49	54	0.475728
		frame4	35	124	0.220126									frame4	31	44	0.413333									frame4	42	42	0.5
		frame5	37	95	0.280303									frame5	33	70	0.320388									frame5	56	64	0.466667
	well3	frame1	29	91	0.241667	182	489	0.271237		0.265143			well3	frame1	20	51	0.28169	137	326	0.295896		0.349916			well3	frame1	45	45	0.5	259	293	0.469203		0.469202
		frame2	39	73	0.348214									frame2	32	49	0.395062									frame2	43	56	0.434343
		frame3	35	88	0.284553									frame3	31	43	0.418919									frame3	58	76	0.432836
		frame4	50	127	0.282486									frame4	25	117	0.176056									frame4	63	62	0.504
		frame5	29	110	0.208633									frame5	29	66	0.305263									frame5	50	54	0.480769
6.5 μg/mL	well1	frame1	62	116	0.348315	326	438	0.426702				6.5 μg/mL	well1	frame1	80	45	0.64	373	173	0.68315				6.5 μg/mL	well1	frame1	116	13	0.899225	577	46	0.926164
		frame2	85	106	0.445026									frame2	89	53	0.626761									frame2	122	6	0.953125
		frame3	62	73	0.459259									frame3	67	19	0.77907									frame3	108	7	0.93913
		frame4	38	78	0.327586									frame4	56	32	0.636364									frame4	122	8	0.938462
		frame5	79	65	0.548611									frame5	81	24	0.771429									frame5	109	12	0.900826
	well2	frame1	87	128	0.404651	404	531	0.432086					well2	frame1	63	19	0.768293	336	230	0.59364					well2	frame1	137	14	0.907285	620	52	0.922619
		frame2	60	75	0.444444									frame2	54	44	0.55102									frame2	114	9	0.926829
		frame3	79	116	0.405128									frame3	77	40	0.65812									frame3	120	12	0.909091
		frame4	95	137	0.409483									frame4	52	61	0.460177									frame4	154	11	0.933333
		frame5	83	75	0.525316									frame5	90	66	0.576923									frame5	95	6	0.940594
	well3	frame1	79	85	0.481707	392	489	0.444949		0.434579			well3	frame1	90	30	0.75	432	169	0.718802		0.665197			well3	frame1	73	7	0.9125	621	58	0.91458		0.921121
		frame2	78	85	0.478528									frame2	75	27	0.735294									frame2	132	10	0.929577
		frame3	89	100	0.470899									frame3	74	28	0.72549									frame3	141	15	0.903846
		frame4	79	147	0.349558									frame4	110	44	0.714286									frame4	135	16	0.89404
		frame5	67	72	0.482014									frame5	83	40	0.674797									frame5	140	10	0.933333
3.25 μg/mL	well1	frame1	65	93	0.411392	428	519	0.451954				3.25 μg/mL	well1	frame1	73	60	0.548872	352	220	0.615385				3.25 μg/mL	well1	frame1	152	12	0.926829	598	36	0.943218
		frame2	91	144	0.387234									frame2	59	61	0.491667									frame2	157	4	0.975155
		frame3	85	120	0.414634									frame3	76	22	0.77551									frame3	100	10	0.909091
		frame4	99	102	0.492537									frame4	63	40	0.61165									frame4	100	6	0.943396
		frame5	88	60	0.594595									frame5	81	37	0.686441									frame5	89	4	0.956989
	well2	frame1	94	98	0.489583	430	583	0.424482					well2	frame1	52	26	0.666667	369	176	0.677064					well2	frame1	133	7	0.95	667	27	0.961095
		frame2	75	97	0.436047									frame2	73	23	0.760417									frame2	146	6	0.960526
		frame3	99	138	0.417722									frame3	92	37	0.713178									frame3	127	3	0.976923
		frame4	77	196	0.282051									frame4	79	43	0.647541									frame4	132	6	0.956522
		frame5	85	54	0.611511									frame5	73	47	0.608333									frame5	129	5	0.962687
	well3	frame1	77	96	0.445087	448	568	0.440945		0.439127			well3	frame1	91	25	0.784483	418	175	0.70489		0.66578			well3	frame1	129	11	0.921429	618	44	0.933535		0.945949
		frame2	76	128	0.372549									frame2	84	35	0.705882									frame2	155	6	0.962733
		frame3	81	126	0.391304									frame3	79	34	0.699115									frame3	99	10	0.908257
		frame4	115	143	0.445736									frame4	82	41	0.666667									frame4	128	13	0.907801
		frame5	99	75	0.568966									frame5	82	40	0.672131									frame5	107	4	0.963964
PI												PI												PI
Exp 1			positive	negative		positive	negative					Exp 2			positive	negative		positive	negative					Exp 3			positive	negative		positive	negative
3 μg/mL	well1	frame1	66	78	0.458333	403	297	0.575714				3 μg/mL	well1	frame1	80	19	0.808081	310	99	0.757946				3 μg/mL	well1	frame1	82	12	0.87234	385	62	0.861298
		frame2	44	58	0.431373									frame2	78	21	0.787879									frame2	87	13	0.87
		frame3	99	73	0.575581									frame3	53	18	0.746479									frame3	78	15	0.83871
		frame4	104	59	0.638037									frame4	40	13	0.754717									frame4	67	12	0.848101
		frame5	90	29	0.756303									frame5	59	28	0.678161									frame5	71	10	0.876543
	well2	frame1	79	36	0.686957	393	263	0.599085					well2	frame1	38	29	0.567164	273	138	0.664234					well2	frame1	73	15	0.829545	329	58	0.850129
		frame2	91	65	0.583333									frame2	57	17	0.77027									frame2	77	15	0.836957
		frame3	89	45	0.664179									frame3	45	29	0.608108									frame3	77	13	0.855556
		frame4	86	63	0.577181									frame4	65	31	0.677083									frame4	102	15	0.871795
		frame5	48	54	0.470588									frame5	68	32	0.68									frame5	57	19	0.75
	well3	frame1	67	22	0.752809	397	211	0.652961		0.609253			well3	frame1	47	13	0.783333	247	121	0.671196		0.697792			well3	frame1	60	13	0.821918	374	73	0.836689		0.849372
		frame2	61	41	0.598039									frame2	41	14	0.745455									frame2	96	26	0.786885
		frame3	108	65	0.624277									frame3	64	38	0.627451									frame3	103	18	0.85124
		frame4	102	51	0.666667									frame4	45	26	0.633803									frame4	115	16	0.877863
		frame5	59	32	0.648352									frame5	50	30	0.625									frame5	68	26	0.723404
1.5 μg/mL	well1	frame1	108	92	0.54	542	435	0.554759				1.5 μg/mL	well1	frame1	76	28	0.730769	394	138	0.740602				1.5 μg/mL	well1	frame1	80	4	0.952381	496	33	0.937618
		frame2	144	132	0.521739									frame2	85	39	0.685484									frame2	108	11	0.907563
		frame3	112	86	0.565657									frame3	77	17	0.819149									frame3	76	4	0.95
		frame4	96	70	0.578313									frame4	56	26	0.682927									frame4	141	14	0.909677
		frame5	82	55	0.59854									frame5	100	28	0.78125									frame5	91	0	1
	well2	frame1	130	83	0.610329	543	323	0.627021					well2	frame1	75	23	0.765306	396	133	0.748582					well2	frame1	88	14	0.862745	486	43	0.918715
		frame2	84	56	0.6									frame2	71	22	0.763441									frame2	90	6	0.9375
		frame3	134	74	0.644231									frame3	69	24	0.741935									frame3	94	7	0.930693
		frame4	115	88	0.566502									frame4	93	39	0.704545									frame4	135	13	0.912162
		frame5	80	22	0.784314									frame5	88	25	0.778761									frame5	79	3	0.963415
	well3	frame1	115	80	0.589744	570	514	0.52583		0.569204			well3	frame1	62	18	0.775	353	132	0.727835		0.739006			well3	frame1	91	9	0.91	570	45	0.926829		0.927721
		frame2	99	86	0.535135									frame2	78	29	0.728972									frame2	122	5	0.96063
		frame3	131	154	0.459649									frame3	82	31	0.725664									frame3	131	10	0.929078
		frame4	130	130	0.5									frame4	51	22	0.69863									frame4	146	11	0.929936
		frame5	95	64	0.597484									frame5	80	32	0.714286									frame5	80	10	0.888889
0.75 μg/mL	well1	frame1	116	113	0.50655	567	346	0.62103				0.75 μg/mL	well1	frame1	104	29	0.781955	423	109	0.795113				0.75 μg/mL	well1	frame1	116	14	0.892308	568	53	0.914654
		frame2	113	80	0.585492									frame2	106	40	0.726027									frame2	132	12	0.916667
		frame3	121	34	0.780645									frame3	68	20	0.772727									frame3	86	4	0.955556
		frame4	121	51	0.703488									frame4	90	16	0.849057									frame4	121	17	0.876812
		frame5	96	68	0.585366									frame5	55	4	0.932203									frame5	113	6	0.94958
	well2	frame1	88	75	0.539877	608	484	0.556777					well2	frame1	69	28	0.71134	365	106	0.774947					well2	frame1	101	3	0.971154	527	34	0.939394
		frame2	125	102	0.550661									frame2	83	15	0.846939									frame2	112	12	0.903226
		frame3	133	114	0.538462									frame3	58	24	0.707317									frame3	100	10	0.909091
		frame4	141	141	0.5									frame4	80	20	0.8									frame4	106	4	0.963636
		frame5	121	52	0.699422									frame5	75	19	0.797872									frame5	108	5	0.955752
	well3	frame1	132	156	0.458333	621	591	0.512376		0.563394			well3	frame1	66	19	0.776471	440	163	0.729685		0.766582			well3	frame1	110	8	0.932203	603	34	0.946625		0.933558
		frame2	152	72	0.678571									frame2	75	37	0.669643									frame2	130	10	0.928571
		frame3	111	162	0.406593									frame3	108	39	0.734694									frame3	152	5	0.968153
		frame4	130	95	0.577778									frame4	103	37	0.735714									frame4	125	8	0.93985
		frame5	96	106	0.475248									frame5	88	31	0.739496									frame5	86	3	0.966292
SAL												SAL												SAL
Exp 1			positive	negative		positive	negative					Exp 2			positive	negative		positive	negative					Exp 3			positive	negative		positive	negative
10 μg/mL	well1	frame1	98	144	0.404959	454	395	0.534747				10 μg/mL	well1	frame1	79	68	0.537415	293	244	0.545624				10 μg/mL	well1	frame1	103	6	0.944954	375	21	0.94697
		frame2	93	100	0.481865									frame2	56	55	0.504505									frame2	127	10	0.927007
		frame3	111	65	0.630682									frame3	56	23	0.708861									frame3	68	1	0.985507
		frame4	79	62	0.560284									frame4	29	44	0.39726									frame4	100	16	0.862069
		frame5	73	24	0.752577									frame5	73	54	0.574803									frame5	77	4	0.950617
	well2	frame1	115	84	0.577889	466	531	0.467402					well2	frame1	49	52	0.485149	303	208	0.592955					well2	frame1	99	1	0.99	531	22	0.960217
		frame2	88	121	0.421053									frame2	53	29	0.646341									frame2	103	3	0.971698
		frame3	99	131	0.430435									frame3	75	29	0.721154									frame3	126	13	0.906475
		frame4	105	130	0.446809									frame4	63	31	0.670213									frame4	122	2	0.983871
		frame5	59	65	0.475806									frame5	63	67	0.484615									frame5	81	3	0.964286
	well3	frame1	89	52	0.631206	434	382	0.531863		0.511337			well3	frame1	43	45	0.488636	288	249	0.536313		0.558297			well3	frame1	121	8	0.937984	546	34	0.941379		0.949522
		frame2	88	84	0.511628									frame2	56	50	0.528302									frame2	105	3	0.972222
		frame3	94	115	0.449761									frame3	69	63	0.522727									frame3	92	3	0.968421
		frame4	79	70	0.530201									frame4	59	34	0.634409									frame4	130	18	0.878378
		frame5	84	61	0.57931									frame5	61	57	0.516949									frame5	98	2	0.98
5 μg/mL	well1	frame1	53	110	0.325153	376	409	0.478981				5 μg/mL	well1	frame1	60	72	0.454545	284	242	0.539924				5 μg/mL	well1	frame1	113	8	0.933884	481	32	0.937622
		frame2	81	103	0.440217									frame2	74	48	0.606557									frame2	126	10	0.926471
		frame3	97	77	0.557471									frame3	66	25	0.725275									frame3	70	4	0.945946
		frame4	51	66	0.435897									frame4	31	40	0.43662									frame4	80	5	0.941176
		frame5	94	53	0.639456									frame5	53	57	0.481818									frame5	92	5	0.948454
	well2	frame1	93	102	0.476923	441	387	0.532609					well2	frame1	39	38	0.506494	263	199	0.569264					well2	frame1	98	5	0.951456	494	38	0.928571
		frame2	90	74	0.54878									frame2	48	44	0.521739									frame2	124	11	0.918519
		frame3	105	63	0.625									frame3	59	32	0.648352									frame3	64	0	1
		frame4	85	98	0.464481									frame4	60	40	0.6									frame4	155	14	0.91716
		frame5	68	50	0.576271									frame5	57	45	0.558824									frame5	117	8	0.936
	well3	frame1	72	174	0.292683	440	498	0.469083		0.493558			well3	frame1	63	31	0.670213	350	190	0.648148		0.585779			well3	frame1	89	3	0.967391	375	21	0.94697		0.937721
		frame2	65	90	0.419355									frame2	72	37	0.66055									frame2	126	7	0.947368
		frame3	106	112	0.486239									frame3	72	43	0.626087									frame3	113	3	0.974138
		frame4	98	65	0.601227									frame4	79	40	0.663866									frame4	160	11	0.935673
		frame5	99	57	0.634615									frame5	64	39	0.621359									frame5	91	14	0.866667
2.5 μg/mL	well1	frame1	80	116	0.408163	439	404	0.520759				2.5 μg/mL	well1	frame1	56	47	0.543689	271	220	0.551935				2.5 μg/mL	well1	frame1	96	7	0.932039	568	37	0.938843
		frame2	69	62	0.526718									frame2	69	36	0.657143									frame2	81	7	0.920455
		frame3	134	150	0.471831									frame3	64	57	0.528926									frame3	147	7	0.954545
		frame4	76	52	0.59375									frame4	45	19	0.703125									frame4	128	6	0.955224
		frame5	80	24	0.769231									frame5	37	61	0.377551									frame5	116	10	0.920635
	well2	frame1	50	73	0.406504	424	379	0.52802					well2	frame1	30	28	0.517241	277	175	0.612832					well2	frame1	116	24	0.828571	392	20	0.951456
		frame2	72	74	0.493151									frame2	53	40	0.569892									frame2	86	3	0.966292
		frame3	95	114	0.454545									frame3	76	72	0.513514									frame3	103	3	0.971698
		frame4	101	87	0.537234									frame4	60	22	0.731707									frame4	105	9	0.921053
		frame5	106	31	0.773723									frame5	58	13	0.816901									frame5	98	5	0.951456
	well3	frame1	90	40	0.692308	421	399	0.513415		0.520731			well3	frame1	59	25	0.702381	328	187	0.636893		0.600553			well3	frame1	97	7	0.932692	493	24	0.953578		0.947959
		frame2	84	58	0.591549									frame2	67	53	0.558333									frame2	104	4	0.962963
		frame3	95	141	0.402542									frame3	95	42	0.693431									frame3	98	1	0.989899
		frame4	80	86	0.481928									frame4	57	29	0.662791									frame4	114	9	0.926829
		frame5	72	74	0.493151									frame5	50	38	0.568182									frame5	80	3	0.963855
Untreated												Untreated												Untreated
Exp 1			positive	negative		positive	negative					Exp 2			positive	negative		positive	negative					Exp 3			positive	negative		positive	negative
	well1	frame1	136	49	0.735135	577	223	0.72125					well1	frame1	86	6	0.934783	404	171	0.702609					well1	frame1	118	4	0.967213	557	54	0.91162
		frame2	105	36	0.744681									frame2	109	31	0.778571									frame2	102	10	0.910714
		frame3	99	34	0.744361									frame3	75	66	0.531915									frame3	133	18	0.880795
		frame4	143	66	0.684211									frame4	67	41	0.62037									frame4	128	13	0.907801
		frame5	94	38	0.712121									frame5	67	27	0.712766									frame5	76	9	0.894118
	well2	frame1	114	34	0.77027	527	242	0.685306					well2	frame1	87	28	0.756522	331	156	0.679671					well2	frame1	103	8	0.927928	571	48	0.922456
		frame2	104	66	0.611765									frame2	77	41	0.652542									frame2	121	7	0.945312
		frame3	97	46	0.678322									frame3	53	34	0.609195									frame3	140	23	0.858896
		frame4	110	53	0.674847									frame4	68	41	0.623853									frame4	113	2	0.982609
		frame5	102	43	0.703448									frame5	46	12	0.793103									frame5	94	8	0.921569
	well3	frame1	81	20	0.80198	482	291	0.623545		0.6767			well3	frame1	74	23	0.762887	337	183	0.648077		0.676786			well3	frame1	104	8	0.928571	570	32	0.946844		0.926973
		frame2	68	65	0.511278									frame2	78	21	0.787879									frame2	102	6	0.944444
		frame3	121	67	0.643617									frame3	61	66	0.480315									frame3	125	12	0.912409
		frame4	136	119	0.533333									frame4	64	53	0.547009									frame4	133	2	0.985185
		frame5	76	20	0.791667									frame5	60	20	0.75									frame5	106	4	0.963636

## Sheet: HLCSC
BI												BI												BI
Exp 1			positive	negative		positive	negative					Exp 2			positive	negative		positive	negative					Exp 3			positive	negative		positive	negative
3 μg/mL	well1	frame1	139	36	0.794286	780	226	0.775348				3 μg/mL	well1	frame1	132	32	0.804878	908	348	0.72293				3 μg/mL	well1	frame1	184	22	0.893204	864	89	0.906611
		frame2	201	75	0.728261									frame2	194	129	0.600619									frame2	301	28	0.914894
		frame3	156	55	0.739336									frame3	214	94	0.694805									frame3	172	20	0.895833
		frame4	172	40	0.811321									frame4	265	84	0.759312									frame4	207	19	0.915929
		frame5	112	20	0.848485									frame5	103	9	0.919643									frame5	135	29	0.823171
	well2	frame1	147	31	0.825843	781	189	0.805155					well2	frame1	189	25	0.883178	860	148	0.853175					well2	frame1	179	28	0.864734	897	110	0.890765
		frame2	201	45	0.817073									frame2	190	28	0.87156									frame2	260	34	0.884354
		frame3	168	35	0.827586									frame3	199	43	0.822314									frame3	292	31	0.904025
		frame4	192	56	0.774194									frame4	189	35	0.84375									frame4	166	17	0.907104
		frame5	73	22	0.768421									frame5	93	17	0.845455									frame5	123	22	0.848276
	well3	frame1	162	26	0.861702	857	209	0.80394		0.794814			well3	frame1	103	6	0.944954	386	59	0.867416		0.814507			well3	frame1	124	8	0.939394	695	90	0.88535		0.894242
		frame2	249	78	0.761468									frame2	161	25	0.865591									frame2	172	14	0.924731
		frame3	119	27	0.815068									frame3	146	22	0.869048									frame3	153	22	0.874286
		frame4	188	55	0.773663									frame4	165	58	0.73991									frame4	111	15	0.880952
		frame5	139	23	0.858025									frame5	79	12	0.868132									frame5	135	31	0.813253
1.5 μg/mL	well1	frame1	173	37	0.82381	778	125	0.861573				1.5 μg/mL	well1	frame1	153	55	0.735577	1113	340	0.766001				1.5 μg/mL	well1	frame1	234	22	0.914062	1091	88	0.92536
		frame2	166	23	0.878307									frame2	278	156	0.640553									frame2	207	22	0.90393
		frame3	257	52	0.831715									frame3	287	74	0.795014									frame3	274	22	0.925676
		frame4	221	90	0.710611									frame4	212	45	0.824903									frame4	203	8	0.962085
		frame5	182	13	0.933333									frame5	183	10	0.948187									frame5	173	14	0.925134
	well2	frame1	290	95	0.753247	1113	238	0.823834					well2	frame1	216	22	0.907563	1037	348	0.748736					well2	frame1	304	11	0.965079	1493	87	0.944937
		frame2	210	34	0.860656									frame2	256	73	0.778116									frame2	297	28	0.913846
		frame3	257	64	0.800623									frame3	227	118	0.657971									frame3	341	29	0.921622
		frame4	199	35	0.850427									frame4	234	120	0.661017									frame4	379	15	0.961929
		frame5	157	10	0.94012									frame5	104	15	0.87395									frame5	172	4	0.977273
	well3	frame1	280	42	0.869565	1262	178	0.876389		0.853932			well3	frame1	131	16	0.891156	931	215	0.812391		0.77571			well3	frame1	170	14	0.923913	916	91	0.909633		0.926643
		frame2	281	48	0.854103									frame2	240	94	0.718563									frame2	212	19	0.917749
		frame3	240	29	0.892193									frame3	243	30	0.89011									frame3	195	26	0.882353
		frame4	264	48	0.846154									frame4	222	44	0.834586									frame4	199	22	0.900452
		frame5	197	11	0.947115									frame5	95	31	0.753968									frame5	140	10	0.933333
0.75 μg/mL	well1	frame1	197	30	0.867841	1132	194	0.853695				0.75 μg/mL	well1	frame1	142	80	0.63964	723	291	0.713018				0.75 μg/mL	well1	frame1	225	8	0.965665	1225	51	0.960031
		frame2	215	55	0.796296									frame2	238	238	0.5									frame2	226	5	0.978355
		frame3	325	48	0.871314									frame3	205	77	0.72695									frame3	404	20	0.95283
		frame4	200	40	0.833333									frame4	229	77	0.748366									frame4	173	7	0.961111
		frame5	195	21	0.902778									frame5	147	57	0.720588									frame5	197	11	0.947115
	well2	frame1	306	104	0.746341	968	154	0.862745					well2	frame1	128	27	0.825806	922	223	0.80524					well2	frame1	224	11	0.953191	1262	79	0.941089
		frame2	312	39	0.888889									frame2	276	86	0.762431									frame2	261	11	0.959559
		frame3	271	54	0.833846									frame3	179	45	0.799107									frame3	371	32	0.920596
		frame4	198	35	0.849785									frame4	187	38	0.831111									frame4	239	19	0.926357
		frame5	187	26	0.877934									frame5	152	27	0.849162									frame5	167	6	0.965318
	well3	frame1	188	34	0.846847	965	138	0.874887		0.863776			well3	frame1	159	26	0.859459	1118	255	0.814275		0.777511			well3	frame1	104	14	0.881356	488	33	0.93666		0.945927
		frame2	251	34	0.880702									frame2	326	116	0.737557									frame2	189	13	0.935644
		frame3	135	27	0.833333									frame3	214	27	0.887967									frame3	304	58	0.839779
		frame4	165	20	0.891892									frame4	243	41	0.855634									frame4	153	9	0.944444
		frame5	226	23	0.907631									frame5	176	45	0.79638									frame5	146	11	0.929936
CHE												CHE												CHE
Exp 1			positive	negative		positive	negative					Exp 2			positive	negative		positive	negative					Exp 3			positive	negative		positive	negative
8 μg/mL	well1	frame1	109	33	0.767606	540	117	0.821918				8 μg/mL	well1	frame1	79	44	0.642276	499	174	0.741456				8 μg/mL	well1	frame1	150	17	0.898204	777	73	0.914118
		frame2	150	38	0.797872									frame2	107	26	0.804511									frame2	179	10	0.94709
		frame3	112	19	0.854962									frame3	114	48	0.703704									frame3	159	11	0.935294
		frame4	79	13	0.858696									frame4	101	30	0.770992									frame4	144	18	0.888889
		frame5	90	14	0.865385									frame5	98	26	0.790323									frame5	145	17	0.895062
	well2	frame1	97	26	0.788618	528	104	0.835443					well2	frame1	93	31	0.75	455	149	0.753311					well2	frame1	128	15	0.895105	710	46	0.939153
		frame2	125	22	0.85034									frame2	121	54	0.691429									frame2	165	8	0.953757
		frame3	133	30	0.815951									frame3	107	18	0.856									frame3	155	11	0.933735
		frame4	110	17	0.866142									frame4	85	24	0.779817									frame4	127	5	0.962121
		frame5	63	9	0.875									frame5	49	22	0.690141									frame5	135	7	0.950704
	well3	frame1	104	26	0.8	609	119	0.836538		0.8313			well3	frame1	126	45	0.736842	464	171	0.730709		0.741825			well3	frame1	139	14	0.908497	724	40	0.947644		0.933638
		frame2	186	47	0.798283									frame2	109	29	0.789855									frame2	141	9	0.94
		frame3	132	20	0.868421									frame3	125	32	0.796178									frame3	161	3	0.981707
		frame4	96	18	0.842105									frame4	104	65	0.615385									frame4	142	3	0.97931
		frame5	91	8	0.919192									frame5	77	5	0.939024									frame5	141	11	0.927632
4 μg/mL	well1	frame1	130	39	0.769231	674	156	0.812048				4 μg/mL	well1	frame1	120	22	0.84507	625	136	0.821288				4 μg/mL	well1	frame1	134	10	0.930556	799	48	0.943329
		frame2	159	31	0.836842									frame2	173	33	0.839806									frame2	195	8	0.960591
		frame3	142	21	0.871166									frame3	150	41	0.78534									frame3	198	13	0.938389
		frame4	152	35	0.812834									frame4	112	27	0.805755									frame4	166	9	0.948571
		frame5	91	30	0.752066									frame5	70	13	0.843373									frame5	106	8	0.929825
	well2	frame1	117	19	0.860294	576	115	0.833575					well2	frame1	124	25	0.832215	241	50	0.828179					well2	frame1	222	8	0.965217	952	40	0.959677
		frame2	145	23	0.863095									frame2	118	67	0.637838									frame2	229	11	0.954167
		frame3	113	32	0.77931									frame3	136	6	0.957746									frame3	209	6	0.972093
		frame4	91	17	0.842593									frame4	117	25	0.823944									frame4	183	7	0.963158
		frame5	110	24	0.820896									frame5	94	4	0.959184									frame5	109	8	0.931624
	well3	frame1	89	11	0.89	535	104	0.837246		0.827623			well3	frame1	116	51	0.694611	432	106	0.802974		0.81748			well3	frame1	125	8	0.93985	680	43	0.940526		0.947844
		frame2	111	26	0.810219									frame2	114	29	0.797203									frame2	133	6	0.956835
		frame3	126	24	0.84									frame3	99	24	0.804878									frame3	181	12	0.937824
		frame4	103	25	0.804688									frame4	114	38	0.75									frame4	145	12	0.923567
		frame5	106	18	0.854839									frame5	105	15	0.875									frame5	96	5	0.950495
2 μg/mL	well1	frame1	165	27	0.859375	762	148	0.837363				2 μg/mL	well1	frame1	153	25	0.859551	734	213	0.775079				2 μg/mL	well1	frame1	231	19	0.924	1083	73	0.936851
		frame2	150	13	0.920245									frame2	175	63	0.735294									frame2	250	16	0.93985
		frame3	178	44	0.801802									frame3	160	65	0.711111									frame3	215	17	0.926724
		frame4	153	54	0.73913									frame4	129	51	0.716667									frame4	210	12	0.945946
		frame5	116	10	0.920635									frame5	117	9	0.928571									frame5	177	9	0.951613
	well2	frame1	116	22	0.84058	622	107	0.853224					well2	frame1	165	32	0.837563	729	240	0.752322					well2	frame1	196	19	0.911628	952	66	0.935167
		frame2	140	21	0.869565									frame2	132	58	0.694737									frame2	229	8	0.966245
		frame3	123	32	0.793548									frame3	169	100	0.628253									frame3	196	16	0.924528
		frame4	120	18	0.869565									frame4	148	34	0.813187									frame4	198	11	0.947368
		frame5	123	14	0.89781									frame5	115	16	0.877863									frame5	133	12	0.917241
	well3	frame1	114	42	0.730769	613	132	0.822819		0.837802			well3	frame1	121	23	0.840278	563	114	0.83161		0.786337			well3	frame1	188	11	0.944724	760	58	0.929095		0.933705
		frame2	115	6	0.950413									frame2	106	35	0.751773									frame2	193	13	0.936893
		frame3	155	45	0.775									frame3	124	34	0.78481									frame3	212	23	0.902128
		frame4	125	34	0.786164									frame4	116	16	0.878788									frame4	167	11	0.938202
		frame5	104	5	0.954128									frame5	96	6	0.941176									frame5	159	3	0.981481
EVO												EVO												EVO
Exp 1			positive	negative		positive	negative					Exp 2			positive	negative		positive	negative					Exp 3			positive	negative		positive	negative
5 μg/mL	well1	frame1	133	38	0.777778	684	140	0.830097				5 μg/mL	well1	frame1	127	27	0.824675	526	72	0.879599				5 μg/mL	well1	frame1	175	14	0.925926	646	50	0.928161
		frame2	190	45	0.808511									frame2	98	3	0.970297									frame2	159	11	0.935294
		frame3	127	18	0.875862									frame3	102	17	0.857143									frame3	163	21	0.88587
		frame4	142	21	0.871166									frame4	102	21	0.829268									frame4	177	16	0.917098
		frame5	92	18	0.836364									frame5	97	4	0.960396									frame5	135	9	0.9375
	well2	frame1	163	31	0.840206	460	54	0.894942					well2	frame1	82	5	0.942529	543	56	0.906511					well2	frame1	211	13	0.941964	733	42	0.945806
		frame2	111	10	0.917355									frame2	76	4	0.95									frame2	110	5	0.956522
		frame3	102	6	0.944444									frame3	177	24	0.880597									frame3	120	4	0.967742
		frame4	80	2	0.97561									frame4	119	14	0.894737									frame4	168	12	0.933333
		frame5	84	7	0.923077									frame5	89	9	0.908163									frame5	124	8	0.939394
	well3	frame1	177	29	0.859223	480	54	0.898876		0.874638			well3	frame1	129	20	0.865772	463	52	0.899029		0.895046			well3	frame1	136	8	0.944444	586	24	0.960656		0.944874
		frame2	76	3	0.962025									frame2	65	7	0.902778									frame2	109	5	0.95614
		frame3	106	8	0.929825									frame3	100	9	0.917431									frame3	75	3	0.961538
		frame4	103	9	0.919643									frame4	94	10	0.903846									frame4	161	4	0.975758
		frame5	94	8	0.921569									frame5	75	6	0.925926									frame5	105	4	0.963303
2.5 μg/mL	well1	frame1	235	66	0.780731	781	189	0.805155				2.5 μg/mL	well1	frame1	125	32	0.796178	471	104	0.81913				2.5 μg/mL	well1	frame1	215	23	0.903361	618	33	0.949309
		frame2	168	59	0.740088									frame2	143	29	0.831395									frame2	213	9	0.959459
		frame3	159	34	0.823834									frame3	127	38	0.769697									frame3	246	15	0.942529
		frame4	105	20	0.84									frame4	100	23	0.813008									frame4	283	26	0.915858
		frame5	114	10	0.919355									frame5	103	20	0.837398									frame5	159	9	0.946429
	well2	frame1	176	31	0.850242	736	160	0.821429					well2	frame1	94	35	0.728682	523	137	0.792424					well2	frame1	187	7	0.963918	827	21	0.975236
		frame2	194	65	0.749035									frame2	130	38	0.77381									frame2	197	4	0.9801
		frame3	136	15	0.900662									frame3	138	22	0.8625									frame3	172	3	0.982857
		frame4	88	13	0.871287									frame4	77	32	0.706422									frame4	155	4	0.974843
		frame5	142	36	0.797753									frame5	84	10	0.893617									frame5	116	3	0.97479
	well3	frame1	131	22	0.856209	544	83	0.867624		0.831402			well3	frame1	96	17	0.849558	527	125	0.808282		0.806612			well3	frame1	182	4	0.978495	776	19	0.976101		0.966882
		frame2	83	6	0.932584									frame2	114	21	0.844444									frame2	138	4	0.971831
		frame3	129	23	0.848684									frame3	132	36	0.785714									frame3	170	7	0.960452
		frame4	108	19	0.850394									frame4	100	28	0.78125									frame4	166	3	0.982249
		frame5	93	13	0.877358									frame5	85	23	0.787037									frame5	120	1	0.991736
1.25 μg/mL	well1	frame1	134	39	0.774566	713	231	0.755297				1.25 μg/mL	well1	frame1	107	68	0.611429	645	215	0.75				1.25 μg/mL	well1	frame1	201	35	0.851695	776	100	0.885845
		frame2	142	64	0.68932									frame2	168	54	0.756757									frame2	163	21	0.88587
		frame3	167	30	0.847716									frame3	115	28	0.804196									frame3	217	22	0.90795
		frame4	144	48	0.75									frame4	173	47	0.786364									frame4	295	61	0.828652
		frame5	126	50	0.715909									frame5	82	18	0.82									frame5	195	22	0.898618
	well2	frame1	127	53	0.705556	684	209	0.765957					well2	frame1	149	56	0.726829	635	232	0.732411					well2	frame1	225	21	0.914634	981	63	0.939655
		frame2	163	67	0.708696									frame2	130	32	0.802469									frame2	196	11	0.94686
		frame3	138	34	0.802326									frame3	119	71	0.626316									frame3	161	6	0.964072
		frame4	123	19	0.866197									frame4	130	58	0.691489									frame4	232	13	0.946939
		frame5	133	36	0.786982									frame5	107	15	0.877049									frame5	167	12	0.932961
	well3	frame1	74	25	0.747475	524	194	0.729805		0.750353			well3	frame1	131	57	0.696809	497	151	0.766975		0.749795			well3	frame1	129	5	0.962687	787	52	0.938021		0.921174
		frame2	88	39	0.692913									frame2	95	13	0.87963									frame2	140	10	0.933333
		frame3	146	89	0.621277									frame3	119	38	0.757962									frame3	169	11	0.938889
		frame4	112	25	0.817518									frame4	65	25	0.722222									frame4	202	15	0.930876
		frame5	104	16	0.866667									frame5	87	18	0.828571									frame5	147	11	0.93038
ISO												ISO												ISO
Exp 1			positive	negative		positive	negative					Exp 2			positive	negative		positive	negative					Exp 3			positive	negative		positive	negative
22 μg/mL	well1	frame1	123	59	0.675824	656	280	0.700855				22 μg/mL	well1	frame1	112	46	0.708861	624	254	0.710706				22 μg/mL	well1	frame1	204	34	0.857143	894	213	0.807588
		frame2	117	59	0.664773									frame2	168	92	0.646154									frame2	257	67	0.79321
		frame3	113	47	0.70625									frame3	126	45	0.736842									frame3	159	59	0.729358
		frame4	132	44	0.75									frame4	136	49	0.735135									frame4	243	71	0.773885
		frame5	171	71	0.706612									frame5	82	22	0.788462									frame5	190	41	0.822511
	well2	frame1	102	52	0.662338	540	234	0.697674					well2	frame1	106	35	0.751773	615	232	0.726092					well2	frame1	151	19	0.888235	764	105	0.879171
		frame2	146	60	0.708738									frame2	130	59	0.687831									frame2	157	19	0.892045
		frame3	103	39	0.725352									frame3	158	55	0.741784									frame3	192	25	0.884793
		frame4	82	44	0.650794									frame4	109	56	0.660606									frame4	264	42	0.862745
		frame5	107	39	0.732877									frame5	112	27	0.805755									frame5	177	16	0.917098
	well3	frame1	120	39	0.754717	555	205	0.730263		0.709597			well3	frame1	135	44	0.75419	627	210	0.749104		0.728634			well3	frame1	149	30	0.832402	786	126	0.861842		0.849534
		frame2	105	33	0.76087									frame2	138	53	0.722513									frame2	153	17	0.9
		frame3	137	54	0.717277									frame3	129	51	0.716667									frame3	188	25	0.882629
		frame4	108	47	0.696774									frame4	106	32	0.768116									frame4	154	22	0.875
		frame5	85	32	0.726496									frame5	119	30	0.798658									frame5	142	32	0.816092
11 μg/mL	well1	frame1	228	63	0.783505	830	91	0.901194				11 μg/mL	well1	frame1	198	22	0.9	1136	168	0.871166				11 μg/mL	well1	frame1	331	37	0.899457	1405	153	0.901797
		frame2	253	38	0.869416									frame2	261	43	0.858553									frame2	423	45	0.903846
		frame3	188	17	0.917073									frame3	266	39	0.872131									frame3	401	38	0.91344
		frame4	222	22	0.909836									frame4	245	45	0.844828									frame4	276	50	0.846626
		frame5	167	14	0.922652									frame5	166	19	0.897297									frame5	250	33	0.883392
	well2	frame1	210	24	0.897436	954	110	0.896617					well2	frame1	156	23	0.871508	997	143	0.874561					well2	frame1	212	16	0.929825	1368	79	0.945404
		frame2	224	24	0.903226									frame2	318	55	0.852547									frame2	360	15	0.96
		frame3	190	26	0.87963									frame3	218	42	0.838462									frame3	249	13	0.950382
		frame4	197	18	0.916279									frame4	183	12	0.938462									frame4	292	23	0.926984
		frame5	133	18	0.880795									frame5	122	11	0.917293									frame5	255	12	0.955056
	well3	frame1	153	18	0.894737	789	95	0.892534		0.896782			well3	frame1	170	35	0.829268	876	148	0.855469		0.867065			well3	frame1	223	20	0.917695	1019	68	0.937443		0.928215
		frame2	223	30	0.881423									frame2	188	35	0.843049									frame2	204	10	0.953271
		frame3	176	28	0.862745									frame3	262	45	0.85342									frame3	186	11	0.944162
		frame4	134	8	0.943662									frame4	174	21	0.892308									frame4	241	15	0.941406
		frame5	103	11	0.903509									frame5	82	12	0.87234									frame5	165	12	0.932203
5.5 μg/mL	well1	frame1	213	14	0.938326	1121	81	0.932612				5.5 μg/mL	well1	frame1	322	61	0.840731	1316	254	0.838217				5.5 μg/mL	well1	frame1	438	20	0.956332	1607	96	0.943629
		frame2	210	11	0.950226									frame2	286	70	0.803371									frame2	477	24	0.952096
		frame3	317	37	0.89548									frame3	260	69	0.790274									frame3	371	29	0.9275
		frame4	193	12	0.941463									frame4	268	31	0.896321									frame4	320	34	0.903955
		frame5	188	7	0.964103									frame5	180	23	0.8867									frame5	321	23	0.93314
	well2	frame1	299	45	0.869186	1274	132	0.906117					well2	frame1	258	47	0.845902	1132	187	0.858226					well2	frame1	361	22	0.942559	1694	65	0.963047
		frame2	298	36	0.892216									frame2	269	38	0.876221									frame2	369	15	0.960938
		frame3	232	26	0.899225									frame3	257	53	0.829032									frame3	351	15	0.959016
		frame4	262	13	0.952727									frame4	223	35	0.864341									frame4	334	6	0.982353
		frame5	183	12	0.938462									frame5	125	14	0.899281									frame5	279	7	0.975524
	well3	frame1	297	31	0.905488	1129	91	0.92541		0.92138			well3	frame1	255	36	0.876289	1119	164	0.872175		0.856206			well3	frame1	327	12	0.964602	1621	64	0.962018		0.956231
		frame2	437	119	0.785971									frame2	244	29	0.893773									frame2	358	11	0.97019
		frame3	313	33	0.904624									frame3	226	54	0.807143									frame3	294	16	0.948387
		frame4	285	13	0.956376									frame4	235	38	0.860806									frame4	348	15	0.958678
		frame5	234	14	0.943548									frame5	159	7	0.957831									frame5	294	10	0.967105
LICO												LICO												LICO
Exp 1			positive	negative		positive	negative					Exp 2			positive	negative		positive	negative					Exp 3			positive	negative		positive	negative
8 μg/mL	well1	frame1	156	93	0.626506	992	349	0.739746				8 μg/mL	well1	frame1	348	50	0.874372	1160	114	0.910518				8 μg/mL	well1	frame1	310	18	0.945122	1477	117	0.9266
		frame2	190	38	0.833333									frame2	369	21	0.946154									frame2	366	40	0.901478
		frame3	231	66	0.777778									frame3	241	28	0.895911									frame3	329	21	0.94
		frame4	233	94	0.712538									frame4	128	12	0.914286									frame4	247	14	0.94636
		frame5	182	58	0.758333									frame5	74	3	0.961039									frame5	225	24	0.903614
	well2	frame1	161	61	0.725225	930	276	0.771144					well2	frame1	295	28	0.913313	1124	131	0.895618					well2	frame1	318	37	0.895775	1596	117	0.931699
		frame2	212	59	0.782288									frame2	270	43	0.86262									frame2	393	21	0.949275
		frame3	243	66	0.786408									frame3	271	20	0.931271									frame3	295	20	0.936508
		frame4	172	59	0.744589									frame4	195	37	0.840517									frame4	287	27	0.914013
		frame5	142	31	0.820809									frame5	93	3	0.96875									frame5	303	12	0.961905
	well3	frame1	212	146	0.592179	1187	506	0.701122		0.737338			well3	frame1	216	32	0.870968	1184	152	0.886228		0.897454			well3	frame1	394	39	0.909931	1809	148	0.924374		0.927558
		frame2	235	113	0.675287									frame2	287	34	0.894081									frame2	444	32	0.932773
		frame3	297	69	0.811475									frame3	345	41	0.893782									frame3	322	19	0.944282
		frame4	219	73	0.75									frame4	159	26	0.859459									frame4	351	45	0.886364
		frame5	224	105	0.680851									frame5	177	19	0.903061									frame5	298	13	0.958199
4 μg/mL	well1	frame1	274	133	0.673219	1188	359	0.767938				4 μg/mL	well1	frame1	254	38	0.869863	1131	123	0.901914				4 μg/mL	well1	frame1	407	10	0.976019	1930	140	0.932367
		frame2	267	58	0.821538									frame2	235	26	0.900383									frame2	392	56	0.875
		frame3	311	48	0.866295									frame3	330	27	0.92437									frame3	406	43	0.904232
		frame4	179	64	0.736626									frame4	183	28	0.867299									frame4	418	19	0.956522
		frame5	157	56	0.737089									frame5	129	4	0.969925									frame5	307	12	0.962382
	well2	frame1	194	94	0.673611	1134	307	0.786954					well2	frame1	191	27	0.876147	1268	153	0.892329					well2	frame1	452	46	0.907631	2341	248	0.90421
		frame2	317	97	0.7657									frame2	366	52	0.875598									frame2	548	88	0.861635
		frame3	319	111	0.74186									frame3	182	10	0.947917									frame3	416	25	0.943311
		frame4	334	74	0.818627									frame4	186	26	0.877358									frame4	494	38	0.928571
		frame5	164	25	0.867725									frame5	343	38	0.900262									frame5	431	51	0.894191
	well3	frame1	171	155	0.52454	1001	332	0.750938		0.76861			well3	frame1	190	12	0.940594	1431	164	0.897179		0.897141			well3	frame1	541	58	0.903172	2432	236	0.911544		0.91604
		frame2	235	96	0.70997									frame2	290	26	0.917722									frame2	527	62	0.894737
		frame3	276	108	0.71875									frame3	373	61	0.859447									frame3	598	60	0.908815
		frame4	261	69	0.790909									frame4	390	54	0.878378									frame4	422	40	0.91342
		frame5	229	59	0.795139									frame5	188	11	0.944724									frame5	344	16	0.955556
2 μg/mL	well1	frame1	275	137	0.667476	1283	432	0.748105				2 μg/mL	well1	frame1	384	44	0.897196	1403	128	0.916395				2 μg/mL	well1	frame1	597	59	0.910061	2061	154	0.930474
		frame2	327	104	0.758701									frame2	378	36	0.913043									frame2	482	50	0.906015
		frame3	208	109	0.656151									frame3	325	29	0.918079									frame3	338	5	0.985423
		frame4	297	63	0.825									frame4	191	13	0.936275									frame4	359	23	0.939791
		frame5	176	19	0.902564									frame5	125	6	0.954198									frame5	285	17	0.943709
	well2	frame1	249	115	0.684066	1537	487	0.759387					well2	frame1	248	21	0.921933	1569	179	0.897597					well2	frame1	452	25	0.947589	2457	205	0.92299
		frame2	382	76	0.834061									frame2	384	68	0.849558									frame2	616	103	0.856745
		frame3	365	195	0.651786									frame3	339	50	0.871465									frame3	437	37	0.921941
		frame4	319	64	0.832898									frame4	364	29	0.926209									frame4	481	15	0.969758
		frame5	222	37	0.857143									frame5	234	11	0.955102									frame5	471	25	0.949597
	well3	frame1	299	64	0.823691	1512	324	0.823529		0.777007			well3	frame1	225	29	0.885827	1287	174	0.880903		0.898298			well3	frame1	484	58	0.892989	2261	193	0.921353		0.924939
		frame2	323	62	0.838961									frame2	376	59	0.864368									frame2	543	53	0.911074
		frame3	384	89	0.811839									frame3	232	28	0.892308									frame3	523	51	0.91115
		frame4	295	78	0.790885									frame4	333	52	0.864935									frame4	369	17	0.955959
		frame5	211	31	0.871901									frame5	121	6	0.952756									frame5	342	14	0.960674
PI												PI												PI
Exp 1			positive	negative		positive	negative					Exp 2			positive	negative		positive	negative					Exp 3			positive	negative		positive	negative
5 μg/mL	well1	frame1	172	30	0.851485	809	95	0.894912				5 μg/mL	well1	frame1	146	13	0.918239	723	68	0.914033				5 μg/mL	well1	frame1	109	4	0.964602	33	15	0.6875
		frame2	210	18	0.921053									frame2	218	19	0.919831									frame2	160	10	0.941176
		frame3	144	12	0.923077									frame3	191	25	0.884259									frame3	64	9	0.876712
		frame4	183	29	0.863208									frame4	81	6	0.931034									frame4	33	15	0.6875
		frame5	100	6	0.943396									frame5	87	5	0.945652									frame5	87	5	0.945652
	well2	frame1	126	34	0.7875	656	162	0.801956					well2	frame1	164	27	0.858639	680	119	0.851064					well2	frame1	47	23	0.671429	222	99	0.691589
		frame2	151	37	0.803191									frame2	191	33	0.852679									frame2	74	23	0.762887
		frame3	118	31	0.791946									frame3	108	20	0.84375									frame3	49	19	0.720588
		frame4	153	34	0.818182									frame4	146	24	0.858824									frame4	26	16	0.619048
		frame5	108	26	0.80597									frame5	71	15	0.825581									frame5	26	18	0.590909
	well3	frame1	187	39	0.827434	883	168	0.840152		0.845673			well3	frame1	138	24	0.851852	736	120	0.859813		0.87497			well3	frame1	18	25	0.418605	79	119	0.39899		0.592693
		frame2	188	30	0.862385									frame2	178	32	0.847619									frame2	9	28	0.243243
		frame3	170	19	0.899471									frame3	143	23	0.861446									frame3	36	54	0.4
		frame4	170	41	0.805687									frame4	174	24	0.878788									frame4	25	40	0.384615
		frame5	168	39	0.811594									frame5	103	17	0.858333									frame5	20	56	0.263158
2.5 μg/mL	well1	frame1	188	22	0.895238	989	147	0.870599				2.5 μg/mL	well1	frame1	221	23	0.905738	882	104	0.894523				2.5 μg/mL	well1	frame1	231	20	0.920319	837	83	0.909783
		frame2	289	64	0.818697									frame2	216	26	0.892562									frame2	246	21	0.921348
		frame3	177	12	0.936508									frame3	181	27	0.870192									frame3	146	21	0.874251
		frame4	204	41	0.832653									frame4	94	14	0.87037									frame4	102	8	0.927273
		frame5	131	8	0.942446									frame5	170	14	0.923913									frame5	112	13	0.896
	well2	frame1	182	62	0.745902	890	177	0.834114					well2	frame1	206	25	0.891775	715	78	0.901639					well2	frame1	216	44	0.830769	967	167	0.852734
		frame2	187	28	0.869767									frame2	209	21	0.908696									frame2	251	25	0.90942
		frame3	192	40	0.827586									frame3	182	5	0.973262									frame3	134	22	0.858974
		frame4	173	23	0.882653									frame4	160	17	0.903955									frame4	170	32	0.841584
		frame5	156	24	0.866667									frame5	140	15	0.903226									frame5	196	44	0.816667
	well3	frame1	171	37	0.822115	1011	221	0.820617		0.841777			well3	frame1	183	24	0.884058	840	86	0.907127		0.901097			well3	frame1	229	31	0.880769	983	146	0.870682		0.877733
		frame2	302	78	0.794737									frame2	255	15	0.944444									frame2	218	47	0.822642
		frame3	275	71	0.794798									frame3	241	32	0.882784									frame3	169	27	0.862245
		frame4	153	26	0.854749									frame4	161	15	0.914773									frame4	159	16	0.908571
		frame5	110	9	0.92437									frame5	207	7	0.96729									frame5	208	25	0.892704
1.25 μg/mL	well1	frame1	283	72	0.797183	1091	238	0.820918				1.25 μg/mL	well1	frame1	278	37	0.88254	1055	93	0.91899				1.25 μg/mL	well1	frame1	321	13	0.961078	1259	54	0.958873
		frame2	233	60	0.795222									frame2	210	7	0.967742									frame2	285	9	0.969388
		frame3	236	51	0.8223									frame3	265	28	0.904437									frame3	197	11	0.947115
		frame4	175	37	0.825472									frame4	145	14	0.91195									frame4	267	10	0.963899
		frame5	164	18	0.901099									frame5	157	7	0.957317									frame5	189	11	0.945
	well2	frame1	300	80	0.789474	1323	306	0.812155					well2	frame1	257	23	0.917857	1189	123	0.90625					well2	frame1	341	49	0.874359	1425	213	0.869963
		frame2	314	84	0.788945									frame2	332	46	0.878307									frame2	324	49	0.868633
		frame3	215	30	0.877551									frame3	357	32	0.917738									frame3	326	64	0.835897
		frame4	362	94	0.79386									frame4	243	22	0.916981									frame4	229	26	0.898039
		frame5	132	18	0.88									frame5	135	2	0.985401									frame5	205	25	0.891304
	well3	frame1	236	83	0.739812	1247	241	0.838038		0.823703			well3	frame1	283	54	0.839763	1378	213	0.866122		0.89712			well3	frame1	288	28	0.911392	1504	177	0.894706		0.907847
		frame2	264	71	0.78806									frame2	290	43	0.870871									frame2	311	17	0.948171
		frame3	284	37	0.884735									frame3	287	36	0.888545									frame3	344	98	0.778281
		frame4	295	34	0.896657									frame4	344	64	0.843137									frame4	229	24	0.905138
		frame5	168	16	0.913043									frame5	174	16	0.915789									frame5	332	10	0.97076
SAL												SAL												SAL
Exp 1			positive	negative		positive	negative					Exp 2			positive	negative		positive	negative					Exp 3			positive	negative		positive	negative
4 μg/mL	well1	frame1	192	59	0.76494	1084	353	0.754349				4 μg/mL	well1	frame1	277	35	0.887821	1243	187	0.869231				4 μg/mL	well1	frame1	360	18	0.952381	1669	140	0.922609
		frame2	296	158	0.651982									frame2	316	34	0.902857									frame2	406	57	0.87689
		frame3	210	73	0.742049									frame3	327	62	0.840617									frame3	322	20	0.94152
		frame4	173	32	0.843902									frame4	214	51	0.807547									frame4	335	35	0.905405
		frame5	213	31	0.872951									frame5	109	5	0.95614									frame5	246	10	0.960938
	well2	frame1	214	79	0.730375	1280	378	0.772014					well2	frame1	370	104	0.780591	1661	256	0.866458					well2	frame1	425	59	0.878099	2165	208	0.912347
		frame2	312	136	0.696429									frame2	430	49	0.897704									frame2	485	67	0.878623
		frame3	286	65	0.814815									frame3	324	36	0.9									frame3	383	26	0.93643
		frame4	283	71	0.799435									frame4	381	63	0.858108									frame4	449	42	0.91446
		frame5	185	27	0.872642									frame5	156	4	0.975									frame5	423	14	0.967963
	well3	frame1	170	47	0.78341	1078	285	0.790902		0.772422			well3	frame1	401	46	0.897092	1436	205	0.875076		0.870255			well3	frame1	463	61	0.883588	2265	258	0.897741		0.910899
		frame2	255	58	0.814696									frame2	385	48	0.889145									frame2	588	101	0.853411
		frame3	243	63	0.794118									frame3	284	55	0.837758									frame3	419	27	0.939462
		frame4	228	93	0.71028									frame4	180	32	0.849057									frame4	443	46	0.90593
		frame5	182	24	0.883495									frame5	186	24	0.885714									frame5	352	23	0.938667
2 μg/mL	well1	frame1	305	70	0.813333	1297	220	0.854977				2 μg/mL	well1	frame1	405	64	0.863539	1319	127	0.912172				2 μg/mL	well1	frame1	554	29	0.950257	1860	123	0.937973
		frame2	207	44	0.824701									frame2	343	24	0.934605									frame2	388	44	0.898148
		frame3	354	45	0.887218									frame3	260	22	0.921986									frame3	334	13	0.962536
		frame4	235	50	0.824561									frame4	150	13	0.920245									frame4	378	27	0.933333
		frame5	196	11	0.94686									frame5	161	4	0.975758									frame5	206	10	0.953704
	well2	frame1	389	81	0.82766	1255	245	0.836667					well2	frame1	344	45	0.884319	1433	150	0.905243					well2	frame1	478	49	0.907021	2207	172	0.927701
		frame2	236	76	0.75641									frame2	431	54	0.88866									frame2	454	28	0.941909
		frame3	205	23	0.899123									frame3	318	31	0.911175									frame3	498	40	0.925651
		frame4	239	43	0.847518									frame4	189	11	0.945									frame4	366	34	0.915
		frame5	186	22	0.894231									frame5	151	9	0.94375									frame5	411	21	0.951389
	well3	frame1	245	27	0.900735	1387	209	0.869048		0.853564			well3	frame1	323	50	0.865952	1492	167	0.899337		0.905584			well3	frame1	441	24	0.948387	2439	147	0.943155		0.936276
		frame2	335	87	0.793839									frame2	326	26	0.926136									frame2	535	58	0.902192
		frame3	306	29	0.913433									frame3	406	41	0.908277									frame3	582	28	0.954098
		frame4	296	47	0.862974									frame4	234	43	0.844765									frame4	401	17	0.95933
		frame5	205	19	0.915179									frame5	203	7	0.966667									frame5	480	20	0.96
1 μg/mL	well1	frame1	217	43	0.834615	1041	213	0.830144				1 μg/mL	well1	frame1	342	96	0.780822	1052	192	0.845659				1 μg/mL	well1	frame1	437	26	0.943844	1853	131	0.933972
		frame2	309	102	0.751825									frame2	216	43	0.833977									frame2	327	28	0.921127
		frame3	274	38	0.878205									frame3	280	42	0.869565									frame3	422	37	0.91939
		frame4	99	37	0.727941									frame4	98	3	0.970297									frame4	390	25	0.939759
		frame5	241	30	0.889299									frame5	116	8	0.935484									frame5	277	15	0.94863
	well2	frame1	307	34	0.900293	1226	187	0.867657					well2	frame1	182	14	0.928571	1092	156	0.875					well2	frame1	533	55	0.906463	2132	161	0.929786
		frame2	271	55	0.831288									frame2	306	72	0.809524									frame2	423	32	0.92967
		frame3	287	48	0.856716									frame3	399	35	0.919355									frame3	534	50	0.914384
		frame4	202	37	0.845188									frame4	100	21	0.826446									frame4	335	17	0.951705
		frame5	159	13	0.924419									frame5	105	14	0.882353									frame5	307	7	0.977707
	well3	frame1	230	25	0.901961	1268	160	0.887955		0.861919			well3	frame1	198	10	0.951923	1284	94	0.931785		0.884148			well3	frame1	441	50	0.898167	2012	195	0.911645		0.925134
		frame2	209	41	0.836									frame2	288	37	0.886154									frame2	461	35	0.929435
		frame3	339	34	0.908847									frame3	325	28	0.92068									frame3	432	55	0.887064
		frame4	260	31	0.893471									frame4	242	14	0.945312									frame4	403	45	0.899554
		frame5	230	29	0.888031									frame5	231	5	0.978814									frame5	275	10	0.964912
Untreated												Untreated												Untreated
Exp 1			positive	negative		positive	negative					Exp 2			positive	negative		positive	negative					Exp 3			positive	negative		positive	negative
	well1	frame1	213	132	0.617391	1039	238	0.813626					well1	frame1	240	51	0.824742	1101	380	0.743417					well1	frame1	229	6	0.974468	1555	88	0.946439
		frame2	253	77	0.766667									frame2	233	61	0.792517									frame2	300	16	0.949367
		frame3	219	47	0.823308									frame3	160	87	0.647773									frame3	426	37	0.920086
		frame4	271	73	0.787791									frame4	327	146	0.691332									frame4	357	14	0.962264
		frame5	296	41	0.878338									frame5	141	35	0.801136									frame5	243	15	0.94186
	well2	frame1	222	56	0.798561	1241	322	0.793986					well2	frame1	152	50	0.752475	862	235	0.785779					well2	frame1	253	10	0.961977	1521	72	0.954802
		frame2	286	85	0.770889									frame2	302	110	0.73301									frame2	340	27	0.926431
		frame3	263	79	0.769006									frame3	191	90	0.679715									frame3	301	22	0.931889
		frame4	292	70	0.80663									frame4	213	34	0.862348									frame4	306	6	0.980769
		frame5	178	32	0.847619									frame5	195	41	0.826271									frame5	321	7	0.978659
	well3	frame1	187	49	0.792373	729	194	0.789816		0.799142			well3	frame1	127	20	0.863946	968	298	0.764613		0.764603			well3	frame1	210	1	0.995261	1314	60	0.956332		0.952525
		frame2	210	76	0.734266									frame2	245	84	0.744681									frame2	283	15	0.949664
		frame3	332	69	0.82793									frame3	201	64	0.758491									frame3	341	27	0.92663
		frame4	261	143	0.64604									frame4	235	74	0.760518									frame4	264	13	0.953069
		frame5	252	17	0.936803									frame5	160	56	0.740741									frame5	216	4	0.981818
