# Supplementary material for: Identification of Phytochemical-Based β-Catenin Nuclear Localization Inhibitor in NSCLC: Differential Targeting Population from Member of Isothiocyanates
Source: Molecules. 2021 Jan 13;26(2):399. doi: 10.3390/molecules26020399 (PMC7828655; doi:10.3390/molecules26020399)
Supplement: Supplementary file 1 [file molecules-26-00399-s001.zip › Spreadsheet S2-raw data for IC20, IC50 and IC80 values of BI, PI and SAL.xlsx]

## Sheet: IC20, IC50 and IC80 BI
	IC20 (μg/mL)									IC50 (μg/mL)									IC80 (μg/mL)
	NCI-H1703			SK-LU-1			HLCSC			NCI-H1703			SK-LU-1			HLCSC			NCI-H1703			SK-LU-1			HLCSC
	24 hr	48 hr	72 hr	24 hr	48 hr	72 hr	24 hr	48 hr	72 hr	24 hr	48 hr	72 hr	24 hr	48 hr	72 hr	24 hr	48 hr	72 hr	24 hr	48 hr	72 hr	24 hr	48 hr	72 hr	24 hr	48 hr	72 hr
N1	1.43269	1.66254	1.78611	1.95523	3.51799	3.96542	1.76781	2.71691	3.06286	2.79	2.84	2.87	4.15	5.49	5.72	2.71	2.87	3.3	5.43321	4.85136	4.61164	8.80845	8.56742	8.25093	4.15436	3.03171	3.5555
N2	1.54566	1.76792	1.87946	1.77619	2.29406	2.94634	1.9896	2.57491	2.76586	3.01	3.02	3.02	3.77	3.58	4.25	3.05	2.72	2.98	5.86163	5.15884	4.85266	8.00189	5.58677	6.1305	4.67557	2.87326	3.21072
Mean	1.48918	1.71523	1.83279	1.86571	2.90603	3.45588	1.8787	2.64591	2.91436	2.9	2.93	2.945	3.96	4.535	4.985	2.88	2.795	3.14	5.64742	5.0051	4.73215	8.40517	7.07709	7.19071	4.41496	2.95249	3.38311
SD	0.0798833	0.0745096	0.066009	0.126595	0.865447	0.720602	0.15683	0.100408	0.210014	0.155563	0.127279	0.106066	0.268701	1.35057	1.03945	0.240416	0.106066	0.226274	0.302942	0.217422	0.170431	0.570322	2.10764	1.49937	0.368552	0.112042	0.243793

## Sheet: IC20, IC50 and IC80 PI
	IC20 (μg/mL)									IC50 (μg/mL)									IC80 (μg/mL)
	NCI-H1703			SK-LU-1			HLCSC			NCI-H1703			SK-LU-1			HLCSC			NCI-H1703			SK-LU-1			HLCSC
	24 hr	48 hr	72 hr	24 hr	48 hr	72 hr	24 hr	48 hr	72 hr	24 hr	48 hr	72 hr	24 hr	48 hr	72 hr	24 hr	48 hr	72 hr	24 hr	48 hr	72 hr	24 hr	48 hr	72 hr	24 hr	48 hr	72 hr
N1	1.64675	1.71697	1.98206	1.8124	2.13808	2.04978	3.90975	5.73158	5.99943	2.66	2.63	2.91	2.68	2.69	2.83	5.28	6.05	6.38	4.2967	4.02854	4.27237	3.96293	3.38439	3.9072	7.13049	6.38611	6.78471
N2	1.83867	1.91283	1.99569	1.80563	2.13808	2.01357	3.70241	5.82631	5.78315	2.97	2.93	2.93	2.67	2.69	2.78	5	6.15	6.15	4.79744	4.48807	4.30173	3.94814	3.38439	3.83817	6.75236	6.49167	6.54012
Mean	1.74271	1.8149	1.98887	1.80902	2.13808	2.03167	3.80608	5.77894	5.89129	2.815	2.78	2.92	2.675	2.69	2.805	5.14	6.1	6.265	4.54707	4.25831	4.28705	3.95554	3.38439	3.87268	6.94142	6.43889	6.66242
SD	0.135704	0.138489	0.00963251	0.00478193	0	0.025608	0.146608	0.066989	0.152933	0.219203	0.212132	0.0141421	0.00707107	0	0.0353553	0.19799	0.0707107	0.162635	0.354079	0.324937	0.020763	0.010456	0	0.0488128	0.26738	0.0746391	0.172951

## Sheet: IC20, IC50 and IC80 SAL
	IC20 (μg/mL)									IC50 (μg/mL)									IC80 (μg/mL)
	NCI-H1703			SK-LU-1			HLCSC			NCI-H1703			SK-LU-1			HLCSC			NCI-H1703			SK-LU-1			HLCSC
	24 hr	48 hr	72 hr	24 hr	48 hr	72 hr	24 hr	48 hr	72 hr	24 hr	48 hr	72 hr	24 hr	48 hr	72 hr	24 hr	48 hr	72 hr	24 hr	48 hr	72 hr	24 hr	48 hr	72 hr	24 hr	48 hr	72 hr
N1	0.626914	0.576098	0.573327	2.10711	1.12901	1.10236	0.942279	0.921219	0.286726	8.18	5.8	5.25	8.75	9.18	9.95	3.21	5.76	2.83	106.733	58.3929	48.0747	36.3354	74.6425	89.8095	10.9353	36.0149	27.9322
N2	1.06376	0.614835	0.508896	2.89938	1.31964	1.15332	1.08905	0.492596	0.233029	13.88	6.19	4.66	12.04	10.73	10.41	3.71	3.08	2.3	181.107	62.3193	42.672	49.9975	87.2456	93.9615	12.6386	19.258	22.7011
Mean	0.845337	0.595467	0.541111	2.50324	1.22433	1.12784	1.01567	0.706907	0.259877	11.03	5.995	4.955	10.395	9.955	10.18	3.46	4.42	2.565	143.92	60.3561	45.3733	43.1665	80.944	91.8855	11.787	27.6364	25.3166
SD	0.308897	0.0273916	0.0455596	0.560221	0.134795	0.0360366	0.103784	0.303082	0.0379701	4.03051	0.275772	0.417193	2.32638	1.09602	0.325269	0.353553	1.89505	0.374767	52.5903	2.7764	3.82027	9.66057	8.91169	2.9359	1.20443	11.8489	3.69896
