# Supplementary material for: Identification of Phytochemical-Based β-Catenin Nuclear Localization Inhibitor in NSCLC: Differential Targeting Population from Member of Isothiocyanates
Source: Molecules. 2021 Jan 13;26(2):399. doi: 10.3390/molecules26020399 (PMC7828655; doi:10.3390/molecules26020399)
Supplement: Supplementary file 1 [file molecules-26-00399-s001.zip › Spreadsheet S3-dose–response of BI and PI in spheroid vs monolayer model of NCI-H1703.xlsx]

## Sheet: spheroid
	BI	μg/mL	exp1			average			exp2			average			exp3			average
		1.56	0.977454	0.91805	0.923175	0.93956			0.966431	0.791979	1.08315	0.947186			1.21115	1.08217	1.23353	1.17562
		3.13	0.897906	0.721196	0.753006	0.790702			0.694485	0.749193	0.82601	0.756563			0.434213	0.769645	0.59131	0.598389
		6.25	0.571125	0.154407	0.551802	0.425778			0.182904	0.0820738	0.177814	0.147597			0.224938	0.189174	0.185978	0.20003
		12.5	0.220301	0.320971	0.544395	0.361889			0.296924	0.517482	0.378392	0.397599			0.300116	0.410253	0.261248	0.323872
		25	0.014337	0.0115589	0.00785813	0.0112513			0.00869424	0.00633624	0.0148404	0.00995694			0.0109444	0.00656395	0.00658192	0.0080301
		50	0.00182034	0.00189971	0.00232305	0.00201437			0.00165545	0.00172203	0.00230915	0.00189554			0.00197824	0.00196428	0.00266248	0.00220167
	PI	μg/mL	exp1			average			exp2			average			exp3			average
		1.56	0.993482	0.938554	1.01567	0.982568			0.90356	0.99292	0.805338	0.900606			0.876694	1.26851	1.08805	1.07775
		3.13	0.286229	0.775327	0.761787	0.607781			0.0284258	0.160026	0.0946493	0.0943672			0.465132	0.308479	0.305479	0.359697
		6.25	0.0026567	0.0880843	0.0729812	0.0545741			0.0387304	0.00205418	0.0771975	0.0393274			0.0286411	0.172317	0.109347	0.103435
		12.5	0.122129	0.215802	0.188963	0.175631			0.0858654	0.0434924	0.0611244	0.0634941			0.0334648	0.0227585	0.0230466	0.0264233
		25	0.0148421	0.0135696	0.0120592	0.0134903			0.0125873	0.00394986	0.0112565	0.00926458			0.00892715	0.00394017	0.00536887	0.00607873
		50	0.00333905	0.00408517	0.00556155	0.00432859			0.00325037	0.00387986	0.00497543	0.00403522			0.00312795	0.00381219	0.00504102	0.00399372

## Sheet: monolayer
	BI	μg/mL	exp1			average			exp2			average			exp3			average
		1.56	0.650558	0.705789	0.735528	0.697292			0.418014	0.498214	0.555408	0.490545			0.424293	0.547354	0.603147	0.524931
		3.13	0.375715	0.439867	0.464604	0.426728			0.165219	0.18962	0.19158	0.18214			0.160328	0.196284	0.19757	0.184727
		6.25	0.176021	0.175488	0.185569	0.179026			0.33965	0.342827	0.295411	0.325962			0.284213	0.280231	0.228479	0.264308
		12.5	0.645767	0.532638	0.623442	0.600616			0.857596	0.806077	0.866314	0.843329			1.00512	1.07582	0.987295	1.02275
		25	0.255944	0.444304	0.274692	0.32498			0.179569	0.208621	0.335914	0.241368			0.588774	0.76067	1.03313	0.794192
		50	0.00172571	0.00218003	0.00314255	0.00234943			0.00182791	0.00193051	0.0034145	0.00239097			0.00283516	0.00342296	0.00453578	0.00359797
	PI	μg/mL	exp1			average			exp2			average			exp3			average
		1.56	0.770579	0.615507	0.612321	0.666136			0.290915	0.356276	0.401683	0.349624			0.31107	0.347638	0.415571	0.358093
		3.13	0.0650255	0.0273074	0.0263543	0.0395624			0.0291869	0.02965	0.032231	0.030356			0.0247706	0.0290956	0.0270648	0.026977
		6.25	0.097042	0.164395	0.157786	0.139741			0.0517819	0.0673523	0.0559023	0.0583455			0.15794	0.127738	0.0933931	0.126357
		12.5	0.49549	0.54617	0.518757	0.520139			0.457216	0.48532	0.42899	0.457175			0.847131	0.806557	0.696516	0.783402
		25	0.34124	0.294583	0.42919	0.355004			0.295064	0.228383	0.52864	0.350696			0.0807024	0.158115	0.306438	0.181752
		50	0.00365308	0.00496446	0.00673015	0.0051159			0.00322654	0.00428865	0.0057907	0.00443529			0.00343821	0.00462847	0.00577708	0.00461459
