# Supplementary material for: Identification of Phytochemical-Based β-Catenin Nuclear Localization Inhibitor in NSCLC: Differential Targeting Population from Member of Isothiocyanates
Source: Molecules. 2021 Jan 13;26(2):399. doi: 10.3390/molecules26020399 (PMC7828655; doi:10.3390/molecules26020399)
Supplement: Supplementary file 1 [file molecules-26-00399-s001.zip › Spreadsheet S4-dose–response, migration and invasion of NCI-H1703 after BI and PI treatments.xlsx]

## Sheet: BI migrat and invas at t=16
data point for t = 16 hr
	N1							N2							N3
		migration							migration							migration
			lower chamber	matrigel	BI	CI	average			lower chamber	matrigel	BI	CI	average			lower chamber	matrigel	BI	CI	average
		control	-	-	-	0.119			control	-	-	-	0.0935			control	-	-	-	0.1914
						0.1063							0.0317							0.1752
							0.11265							0.0626							0.1833
		control	10% FBS	-	-	1.062			control	10% FBS	-	-	1.407			control	10% FBS	-	-	1.3473
						1.0182							1.1507							1.3091
						0.9611							1.0832							1.0922
						0.934							1.0282							0.8863
		0.75	10% FBS	-	0.75	0.8964			0.75	10% FBS	-	0.75	0.9605			0.75	10% FBS	-	0.75	0.9997
						0.767							0.8952							0.9195
		1.5	10% FBS	-	1.5	0.6977			1.5	10% FBS	-	1.5	1.0128			1.5	10% FBS	-	1.5	0.7314
						0.6058							0.7621							0.7316
		3	10% FBS	-	3	0.7649			3	10% FBS	-	3	0.5942			3	10% FBS	-	3	0.5693
						0.3322							0.5817							0.4367
	N1							N2							N3
		Invasion							Invasion							Invasion
			lower chamber	matrigel	BI					lower chamber	matrigel	BI					lower chamber	matrigel	BI	CI
		control	-	1:30	-	0.4496			control	-	1:30	-	0.3721			control	-	1:30	-	0.0778
						0.4301							0.3268							0.0345
							0.43985							0.34945							0.05615
		control	10% FBS	1:30	-	0.7638			control	10% FBS	1:30	-	1.4476			control	10% FBS	1:30	-	0.8679
						0.73							1.2279							0.7425
						0.6715							1.0925							0.5391
						0.5629							1.0815							0.5147
		0.75	10% FBS	1:30	0.75	0.5576			0.75	10% FBS	1:30	0.75	1.3595			0.75	10% FBS	1:30	0.75	0.6764
						0.4919							0.9903							0.6058
		1.5	10% FBS	1:30	1.5	0.4867			1.5	10% FBS	1:30	1.5	1.3396			1.5	10% FBS	1:30	1.5	0.5802
						0.4278							0.9042							0.47
		3	10% FBS	1:30	3	0.471			3	10% FBS	1:30	3	0.6551			3	10% FBS	1:30	3	0.4217
						0.2565							0.5618							0.3142
		migration	N1	N2	N3			invasion	N1	N2	N3
		control	0.94935	1.3444	1.164			control	0.32395	1.09815	0.81175
			0.90555	1.0881	1.1258				0.29015	0.87845	0.68635
			0.84845	1.0206	0.9089				0.23165	0.74305	0.48295
			0.82135	0.9656	0.703				0.12305	0.73205	0.45855
		average	0.881175	1.10468	0.975425			average	0.2422	0.862925	0.6099
		0.75	0.78375	0.8979	0.8164			0.75	0.11775	1.01005	0.62025
			0.65435	0.8326	0.7362				0.05205	0.64085	0.54965
		average	0.71905	0.86525	0.7763			average	0.0849	0.82545	0.58495
		1.5	0.58505	0.9502	0.5481			1.5	0.04685	0.99015	0.52405
			0.49315	0.6995	0.5483				-0.01205	0.55475	0.41385
		average	0.5391	0.82485	0.5482			average	0.0174	0.77245	0.46895
		3	0.65225	0.5316	0.386			3	0.03115	0.30565	0.36555
			0.21955	0.5191	0.2534				-0.18335	0.21235	0.25805
			0.4359	0.52535	0.3197				-0.0761	0.259	0.3118
Migration percentage			N1	N2	N3	Invasion percentage			N1	N2	N3
		control	1.07737	1.21701	1.19333			control	1.33753	1.27259	1.33096
			1.02766	0.984996	1.15416				1.19798	1.01799	1.12535
			0.962862	0.923892	0.931799				0.956441	0.861083	0.791851
			0.932108	0.874103	0.720711				0.508051	0.848336	0.751845
		average	1	1	1			average	1	1	1
		0.75	0.889437	0.812818	0.836969			0.75	0.486168	1.1705	1.01697
			0.742588	0.753706	0.754748				0.214905	0.742649	0.901213
		average	0.816013	0.783262	0.795858			average	0.350537	0.956572	0.959092
		1.5	0.663943	0.860162	0.561909			1.5	0.193435	1.14743	0.859239
			0.55965	0.633218	0.562114				-0.0497523	0.642872	0.678554
		average	0.611797	0.74669	0.562011			average	0.0718415	0.895153	0.768897
		3	0.740205	0.481228	0.395725			3	0.128613	0.354202	0.599361
			0.249156	0.469912	0.259784				-0.757019	0.246082	0.423102
		average	0.49468	0.47557	0.327755			average	-0.314203	0.300142	0.511231

## Sheet: PI migrat and invas at t=16
data point for t = 16 hr
	N1							N2							N3
		migration							migration							migration
			lower chamber	matrigel	PI	CI	average			lower chamber	matrigel	PI	CI	average			lower chamber	matrigel	PI	CI	average
		control	-	-	-	0.119			control	-	-	-	0.0935			control	-	-	-	0.1914
						0.1063							0.0317							0.1752
							0.11265							0.0626							0.1833
		control	10% FBS	-	-	1.062			control	10% FBS	-	-	1.407			control	10% FBS	-	-	1.3473
						1.0182							1.1507							1.3091
						0.9611							1.0832							1.0922
						0.934							1.0282							0.8863
		0.75	10% FBS	-	0.75	0.9371			0.75	10% FBS	-	0.75	1.2751			0.75	10% FBS	-	0.75	1.4688
						0.9157							0.7483							0.7557
		1.5	10% FBS	-	1.5	0.6377			1.5	10% FBS	-	1.5	0.7637			1.5	10% FBS	-	1.5	1.0814
						0.5888							0.565							0.6833
		3	10% FBS	-	3	0.5139			3	10% FBS	-	3	0.1969			3	10% FBS	-	3	0.2235
						0.103							0.1766							0.1996
	N1							N2							N3
		Invasion							Invasion							Invasion
			lower chamber	matrigel	PI					lower chamber	matrigel	PI					lower chamber	matrigel	PI	CI
		control	-	1:30	-	0.4496			control	-	1:30	-	0.3721			control	-	1:30	-	0.0778
						0.4301							0.3268							0.0345
							0.43985							0.34945							0.05615
		control	10% FBS	1:30	-	0.7638			control	10% FBS	1:30	-	1.4476			control	10% FBS	1:30	-	0.8679
						0.73							1.2279							0.7425
						0.6715							1.0925							0.5391
						0.5629							1.0815							0.5147
		0.75	10% FBS	1:30	0.75	0.7303			0.75	10% FBS	1:30	0.75	1.2101			0.75	10% FBS	1:30	0.75	0.8267
						0.7091							0.9441							0.7204
		1.5	10% FBS	1:30	1.5	0.5655			1.5	10% FBS	1:30	1.5	0.4975			1.5	10% FBS	1:30	1.5	0.6903
						0.4177							0.4793							0.4368
		3	10% FBS	1:30	3	0.7198			3	10% FBS	1:30	3	0.2236			3	10% FBS	1:30	3	0.2088
						0.2557							0.2205							0.0916
		migration	N1	N2	N3			invasion	N1	N2	N3
		control	0.94935	1.3444	1.164			control	0.32395	1.09815	0.81175
			0.90555	1.0881	1.1258				0.29015	0.87845	0.68635
			0.84845	1.0206	0.9089				0.23165	0.74305	0.48295
			0.82135	0.9656	0.703				0.12305	0.73205	0.45855
		average	0.881175	1.10468	0.975425			average	0.2422	0.862925	0.6099
		0.75	0.82445	1.2125	1.2855			0.75	0.29045	0.86065	0.77055
			0.80305	0.6857	0.5724				0.26925	0.59465	0.66425
		average	0.81375	0.9491	0.92895			average	0.27985	0.72765	0.7174
		1.5	0.52505	0.7011	0.8981			1.5	0.12565	0.14805	0.63415
			0.47615	0.5024	0.5				-0.02215	0.12985	0.38065
		average	0.5006	0.60175	0.69905			average	0.05175	0.13895	0.5074
		3	0.40125	0.1343	0.0402			3	0.27995	-0.12585	0.15265
			-0.00965	0.114	0.0163				-0.18415	-0.12895	0.03545
			0.1958	0.12415	0.02825				0.0479	-0.1274	0.09405
Migration percentage			N1	N2	N3	Invasion percentage			N1	N2	N3
		control	1.07737	1.21701	1.19333			control	1.33753	1.27259	1.33096
			1.02766	0.984996	1.15416				1.19798	1.01799	1.12535
			0.962862	0.923892	0.931799				0.956441	0.861083	0.791851
			0.932108	0.874103	0.720711				0.508051	0.848336	0.751845
		average	1	1	1			average	1	1	1
		0.75	0.935626	1.09761	1.31789			0.75	1.19922	0.997364	1.2634
			0.91134	0.620726	0.586821				1.11168	0.68911	1.08911
		average	0.923483	0.859167	0.952354			average	1.15545	0.843237	1.17626
		1.5	0.595852	0.634666	0.920727			1.5	0.518786	0.171568	1.03976
			0.540358	0.454794	0.512597				-0.0914533	0.150477	0.624119
		average	0.568105	0.54473	0.716662			average	0.213666	0.161022	0.83194
		3	0.455358	0.121574	0.0412128			3	1.15586	-0.145841	0.250287
			-0.0109513	0.103198	0.0167107				-0.760322	-0.149434	0.0581243
		average	0.222203	0.112386	0.0289617			average	0.19777	-0.147637	0.154206

## Sheet: dose-response at t =16
BI											PI
	N1		CI	%		N2		CI	%			N1		CI	%		N2		CI	%
		control	1.4351	1.02965			control	1.306	1.02975				control	1.4351	1.02965			control	1.306	1.02975
			1.4232	1.02111				1.2623	0.995289					1.4232	1.02111				1.2623	0.995289
			1.374	0.985812				1.1986	0.945063					1.374	0.985812				1.1986	0.945063
			1.3428	0.963427				1.3062	1.0299					1.3428	0.963427				1.3062	1.0299
		average	1.39378	1			average	1.26828	1				average	1.39378	1			average	1.26828	1
		1.56	0.925	0.663665			1.56	0.8417	0.663657				1.56	0.8157	0.585245			1.56	0.7419	0.584968
			0.8836	0.633962				0.7902	0.623051					0.7885	0.56573				0.7384	0.582208
		average	0.9043	0.648813			average	0.81595	0.643354				average	0.8021	0.575487			average	0.74015	0.583588
		3.13	0.6087	0.436728			3.13	0.4716	0.371844				3.13	0.2241	0.160786			3.13	0.2881	0.227159
			0.4321	0.310021				0.4037	0.318306					0.2073	0.148733				0.2452	0.193333
		average	0.5204	0.373374			average	0.43765	0.345075				average	0.2157	0.15476			average	0.26665	0.210246
